# Supplementary material for: 2-(1,3-Benzoxazol-2-yl)-1-phenyl­ethenyl benzoate
Source: Acta Crystallogr Sect E Struct Rep Online. 2011 Sep 30;67(Pt 10):o2723. doi: 10.1107/S1600536811036920 (PMC3201545; doi:10.1107/S1600536811036920)
Supplement: Supplementary file 1 [file e-67-o2723-sup1.cif]

##############################################################################
#                                                                            #
# This CIF contains the data in a paper accepted for publication in          #
# Acta Crystallographica Section E. It conforms to the requirements of       #
# Notes for Authors for Acta Crystallographica Section E, and has been       #
# peer reviewed under the auspices of the IUCr Commission on Journals.       #
#                                                                            #
# Full details of the Crystallographic Information File format               #
# are given in the paper "The Crystallographic Information File (CIF):       #
# a New Standard Archive File for Crystallography" by S. R. Hall, F. H.      #
# Allen and I. D. Brown [Acta Cryst. (1991), A47, 655-685].                  #
#                                                                            #
# The current version of the core CIF dictionary is obtainable from          #
# ftp://ftp.iucr.org/pub/cif_core.dic.                                       #
#                                                                            #
# Software is freely available for graphical display of the structure(s)     #
# in this CIF. For information consult the CIF software page                 #
# http://www.iucr.org/resources/cif/software.                                #
#                                                                            #
# This file may be used for bona fide research purposes within the           #
# scientific community so long as proper attribution is given to the journal # 
# article from which it was obtained.                                        #
#                                                                            #
##############################################################################
data_I
_audit_creation_method     SHELXL-97
_chemical_name_systematic
;
2-(1,3-Benzoxazol-2-yl)-1-phenylethenyl benzoate
;
_chemical_name_common     ?
_chemical_formula_moiety     'C22 H15 N O3'
_chemical_formula_sum     'C22 H15 N O3'
_chemical_formula_iupac     'C22 H15 N O3'
_chemical_formula_weight     341.35
_chemical_melting_point     ?
_symmetry_cell_setting     monoclinic
_symmetry_space_group_name_H-M     'P 21/n'
_symmetry_space_group_name_Hall     '-P 2yn'
loop_
    _symmetry_equiv_pos_as_xyz
    'x, y, z'
    '-x+1/2, y+1/2, -z+1/2'
    '-x, -y, -z'
    'x-1/2, -y-1/2, z-1/2'
_cell_length_a     10.0152(11)
_cell_length_b     13.1911(15)
_cell_length_c     13.4430(15)
_cell_angle_alpha     90.00
_cell_angle_beta     110.957(2)
_cell_angle_gamma     90.00
_cell_volume     1658.5(3)
_cell_formula_units_Z     4
_cell_measurement_reflns_used     6385
_cell_measurement_theta_min     2.18
_cell_measurement_theta_max     28.21
_cell_measurement_temperature     150(2)
_exptl_crystal_description     block
_exptl_crystal_colour     colourless
_exptl_crystal_size_max     0.30
_exptl_crystal_size_mid     0.30
_exptl_crystal_size_min     0.20
_exptl_crystal_density_diffrn     1.367
_exptl_crystal_density_meas     ?
_exptl_crystal_density_method     'not measured'
_exptl_crystal_F_000     712
_exptl_absorpt_coefficient_mu     0.092
_exptl_absorpt_correction_type     multi-scan
_exptl_absorpt_process_details     '(SADABS; Bruker, 2007)'
_exptl_absorpt_correction_T_min     0.9731
_exptl_absorpt_correction_T_max     0.9819
_exptl_special_details     ?
_diffrn_ambient_temperature     150(2)
_diffrn_radiation_type     MoK\a
_diffrn_radiation_wavelength     0.71073
_diffrn_radiation_source     'sealed tube'
_diffrn_radiation_monochromator     graphite
_diffrn_measurement_device_type     'Bruker SMART 1K CCD'
_diffrn_measurement_method     'thin-slice \w'
_diffrn_detector_area_resol_mean     ?
_diffrn_reflns_number     10417
_diffrn_reflns_av_R_equivalents     0.0211
_diffrn_reflns_av_sigmaI/netI     0.0220
_diffrn_reflns_theta_min     2.20
_diffrn_reflns_theta_max     26.00
_diffrn_reflns_theta_full     26.00
_diffrn_measured_fraction_theta_max     0.996
_diffrn_measured_fraction_theta_full     0.996
_diffrn_reflns_limit_h_min     -12
_diffrn_reflns_limit_h_max     12
_diffrn_reflns_limit_k_min     -16
_diffrn_reflns_limit_k_max     16
_diffrn_reflns_limit_l_min     -14
_diffrn_reflns_limit_l_max     16
_diffrn_standards_number     0
_diffrn_standards_interval_count     ?
_diffrn_standards_interval_time     ?
_diffrn_standards_decay_%     ?
_refine_special_details
;
Refinement of <i>F</i>^2^ against ALL reflections. The weighted <i>R</i>-factor
<i>wR</i> and goodness of fit <i>S</i> are based on <i>F</i>^2^, conventional
<i>R</i>-factors <i>R</i> are based on <i>F</i>, with <i>F</i> set to zero for
negative <i>F</i>^2^. The threshold expression of <i>F</i>^2^ >
\s(<i>F</i>^2^) is used only for calculating <i>R</i>-factors(gt) <i>etc</i>.
and is not relevant to the choice of reflections for refinement.
<i>R</i>-factors based on <i>F</i>^2^ are statistically about twice as large
as those based on <i>F</i>, and <i>R</i>- factors based on ALL data will be
even larger.
;
_reflns_number_total     3254
_reflns_number_gt     2656
_reflns_threshold_expression     I>2\s(I)
_refine_ls_structure_factor_coef     Fsqd
_refine_ls_matrix_type     full
_refine_ls_R_factor_all     0.0479
_refine_ls_R_factor_gt     0.0366
_refine_ls_wR_factor_gt     0.0850
_refine_ls_wR_factor_ref     0.0929
_refine_ls_goodness_of_fit_ref     1.078
_refine_ls_restrained_S_all     1.078
_refine_ls_number_reflns     3254
_refine_ls_number_parameters     236
_refine_ls_number_restraints     0
_refine_ls_number_constraints     ?
_refine_ls_hydrogen_treatment     constr
_refine_ls_weighting_scheme     calc
_refine_ls_weighting_details
         'calc w=1/[\s^2^(Fo^2^)+(0.0340P)^2^+0.6798P] where P=(Fo^2^+2Fc^2^)/3'
_atom_sites_solution_hydrogens     geom
_atom_sites_solution_primary     direct
_atom_sites_solution_secondary     difmap
_refine_ls_shift/su_max     0.000
_refine_ls_shift/su_mean     0.000
_refine_diff_density_max     0.208
_refine_diff_density_min     -0.169
_refine_ls_extinction_method     'SHELXTL (Sheldrick, 2008)'
_refine_ls_extinction_coef     0.0063(8)
_refine_ls_extinction_expression
                                  'Fc^*^=kFc[1+0.001xFc^2^\l^3^/sin(2\q)]^-1/4^'
loop_
    _atom_type_symbol
    _atom_type_description
    _atom_type_scat_dispersion_real
    _atom_type_scat_dispersion_imag
    _atom_type_scat_source
    'C' 'C' 0.0033 0.0016
                         'International Tables Vol C Tables 4.2.6.8 and 6.1.1.4'
    'H' 'H' 0.0000 0.0000
                         'International Tables Vol C Tables 4.2.6.8 and 6.1.1.4'
    'N' 'N' 0.0061 0.0033
                         'International Tables Vol C Tables 4.2.6.8 and 6.1.1.4'
    'O' 'O' 0.0106 0.0060
                         'International Tables Vol C Tables 4.2.6.8 and 6.1.1.4'
_computing_data_collection     'SMART (Bruker, 2007)'
_computing_cell_refinement     'SAINT (Bruker, 2007)'
_computing_data_reduction     'SAINT (Bruker, 2007)'
_computing_structure_solution     'SHELXTL (Sheldrick, 2008)'
_computing_structure_refinement     'SHELXTL (Sheldrick, 2008)'
_computing_molecular_graphics     'Mercury (Macrae <i>et al.</i>, 2006)'
_computing_publication_material     'SHELXTL (Sheldrick, 2008)'
loop_
    _atom_site_type_symbol
    _atom_site_label
    _atom_site_fract_x
    _atom_site_fract_y
    _atom_site_fract_z
    _atom_site_U_iso_or_equiv
    _atom_site_adp_type
    _atom_site_calc_flag
    _atom_site_refinement_flags
    _atom_site_occupancy
    _atom_site_symmetry_multiplicity
    _atom_site_disorder_assembly
    _atom_site_disorder_group
    O O1 0.52934(10) 0.29679(7) 0.67880(8) 0.0276(2) Uani d . 1 1 . .
    O O2 0.67141(10) 0.39020(7) 0.57269(8) 0.0242(2) Uani d . 1 1 . .
    O O3 0.87424(12) 0.36358(9) 0.71372(9) 0.0385(3) Uani d . 1 1 . .
    N N 0.40724(13) 0.39634(9) 0.75280(10) 0.0275(3) Uani d . 1 1 . .
    C C1 0.44901(15) 0.23434(11) 0.71744(11) 0.0256(3) Uani d . 1 1 . .
    C C2 0.44378(17) 0.12991(11) 0.71550(13) 0.0330(4) Uani d . 1 1 . .
    H H2A 0.4990 0.0902 0.6855 0.040 Uiso calc R 1 1 . .
    C C3 0.35225(17) 0.08696(13) 0.76035(14) 0.0386(4) Uani d . 1 1 . .
    H H3A 0.3434 0.0153 0.7609 0.046 Uiso calc R 1 1 . .
    C C4 0.27291(17) 0.14641(14) 0.80472(14) 0.0397(4) Uani d . 1 1 . .
    H H4A 0.2107 0.1140 0.8341 0.048 Uiso calc R 1 1 . .
    C C5 0.28183(16) 0.25104(13) 0.80738(13) 0.0353(4) Uani d . 1 1 . .
    H H5A 0.2282 0.2910 0.8385 0.042 Uiso calc R 1 1 . .
    C C6 0.37305(15) 0.29498(11) 0.76227(12) 0.0266(3) Uani d . 1 1 . .
    C C7 0.49753(15) 0.39237(11) 0.70353(12) 0.0260(3) Uani d . 1 1 . .
    C C8 0.56266(15) 0.47952(11) 0.67458(12) 0.0266(3) Uani d . 1 1 . .
    H H8A 0.5435 0.5432 0.6997 0.032 Uiso calc R 1 1 . .
    C C9 0.64666(14) 0.48137(10) 0.61670(11) 0.0239(3) Uani d . 1 1 . .
    C C10 0.70965(14) 0.57141(11) 0.58589(11) 0.0242(3) Uani d . 1 1 . .
    C C11 0.68438(15) 0.66894(11) 0.61587(12) 0.0274(3) Uani d . 1 1 . .
    H H11A 0.6263 0.6778 0.6577 0.033 Uiso calc R 1 1 . .
    C C12 0.74315(16) 0.75261(11) 0.58514(13) 0.0315(4) Uani d . 1 1 . .
    H H12A 0.7244 0.8185 0.6055 0.038 Uiso calc R 1 1 . .
    C C13 0.82906(16) 0.74112(12) 0.52499(13) 0.0331(4) Uani d . 1 1 . .
    H H13A 0.8697 0.7988 0.5044 0.040 Uiso calc R 1 1 . .
    C C14 0.85531(17) 0.64518(12) 0.49504(13) 0.0328(4) Uani d . 1 1 . .
    H H14A 0.9143 0.6369 0.4538 0.039 Uiso calc R 1 1 . .
    C C15 0.79595(16) 0.56091(11) 0.52499(12) 0.0288(3) Uani d . 1 1 . .
    H H15A 0.8143 0.4953 0.5038 0.035 Uiso calc R 1 1 . .
    C C16 0.78482(15) 0.33301(11) 0.63327(12) 0.0251(3) Uani d . 1 1 . .
    C C17 0.78117(15) 0.23113(11) 0.58611(11) 0.0246(3) Uani d . 1 1 . .
    C C18 0.90826(17) 0.17707(12) 0.61258(13) 0.0313(3) Uani d . 1 1 . .
    H H18A 0.9954 0.2064 0.6581 0.038 Uiso calc R 1 1 . .
    C C19 0.90733(19) 0.08035(13) 0.57236(14) 0.0392(4) Uani d . 1 1 . .
    H H19A 0.9942 0.0435 0.5895 0.047 Uiso calc R 1 1 . .
    C C20 0.7804(2) 0.03741(12) 0.50741(14) 0.0413(4) Uani d . 1 1 . .
    H H20A 0.7801 -0.0292 0.4805 0.050 Uiso calc R 1 1 . .
    C C21 0.65337(19) 0.09079(12) 0.48128(14) 0.0382(4) Uani d . 1 1 . .
    H H21A 0.5663 0.0608 0.4365 0.046 Uiso calc R 1 1 . .
    C C22 0.65338(16) 0.18795(11) 0.52046(12) 0.0292(3) Uani d . 1 1 . .
    H H22A 0.5665 0.2249 0.5026 0.035 Uiso calc R 1 1 . .
loop_
    _atom_site_aniso_label
    _atom_site_aniso_U_11
    _atom_site_aniso_U_22
    _atom_site_aniso_U_33
    _atom_site_aniso_U_12
    _atom_site_aniso_U_13
    _atom_site_aniso_U_23
    O1 0.0315(5) 0.0228(5) 0.0324(6) -0.0026(4) 0.0162(5) -0.0022(4)
    O2 0.0245(5) 0.0210(5) 0.0272(5) 0.0009(4) 0.0092(4) -0.0023(4)
    O3 0.0312(6) 0.0364(6) 0.0385(7) 0.0019(5) 0.0013(5) -0.0067(5)
    N 0.0280(6) 0.0262(6) 0.0315(7) -0.0010(5) 0.0145(6) -0.0030(5)
    C1 0.0240(7) 0.0286(8) 0.0224(7) -0.0049(6) 0.0061(6) -0.0003(6)
    C2 0.0375(8) 0.0263(8) 0.0321(8) -0.0049(7) 0.0088(7) -0.0029(7)
    C3 0.0376(9) 0.0310(8) 0.0394(10) -0.0105(7) 0.0041(7) 0.0052(7)
    C4 0.0296(8) 0.0492(10) 0.0369(9) -0.0125(7) 0.0077(7) 0.0110(8)
    C5 0.0283(8) 0.0477(10) 0.0320(9) -0.0034(7) 0.0131(7) 0.0026(7)
    C6 0.0237(7) 0.0299(8) 0.0240(7) -0.0015(6) 0.0058(6) -0.0005(6)
    C7 0.0266(7) 0.0232(7) 0.0280(8) 0.0001(6) 0.0096(6) -0.0021(6)
    C8 0.0284(7) 0.0206(7) 0.0313(8) -0.0004(6) 0.0116(6) -0.0031(6)
    C9 0.0231(7) 0.0208(7) 0.0256(8) 0.0009(5) 0.0059(6) -0.0030(6)
    C10 0.0206(6) 0.0247(7) 0.0234(7) -0.0003(6) 0.0032(6) 0.0003(6)
    C11 0.0255(7) 0.0255(7) 0.0297(8) 0.0004(6) 0.0082(6) -0.0002(6)
    C12 0.0312(8) 0.0220(7) 0.0354(9) -0.0007(6) 0.0049(7) 0.0018(6)
    C13 0.0303(8) 0.0303(8) 0.0344(9) -0.0050(6) 0.0062(7) 0.0085(7)
    C14 0.0308(8) 0.0372(9) 0.0322(9) -0.0013(7) 0.0134(7) 0.0039(7)
    C15 0.0301(8) 0.0258(7) 0.0303(8) -0.0007(6) 0.0107(6) -0.0009(6)
    C16 0.0227(7) 0.0265(7) 0.0284(8) 0.0000(6) 0.0119(6) 0.0018(6)
    C17 0.0286(7) 0.0236(7) 0.0256(8) 0.0028(6) 0.0147(6) 0.0033(6)
    C18 0.0321(8) 0.0341(8) 0.0300(8) 0.0080(7) 0.0139(7) 0.0062(7)
    C19 0.0500(10) 0.0355(9) 0.0383(10) 0.0206(8) 0.0236(8) 0.0109(8)
    C20 0.0667(12) 0.0214(7) 0.0448(10) 0.0061(8) 0.0312(9) 0.0011(7)
    C21 0.0468(10) 0.0288(8) 0.0433(10) -0.0056(7) 0.0215(8) -0.0072(7)
    C22 0.0313(8) 0.0251(7) 0.0346(9) 0.0002(6) 0.0159(7) -0.0021(6)
_geom_special_details
;
All e.s.d.'s (except the e.s.d. in the dihedral angle between two l.s. planes)
are estimated using the full covariance matrix. The cell e.s.d.'s are taken
into account individually in the estimation of e.s.d.'s in distances, angles
and torsion angles; correlations between e.s.d.'s in cell parameters are only
used when they are defined by crystal symmetry. An approximate (isotropic)
treatment of cell e.s.d.'s is used for estimating e.s.d.'s involving l.s.
planes.
;
loop_
    _geom_bond_atom_site_label_1
    _geom_bond_atom_site_label_2
    _geom_bond_site_symmetry_2
    _geom_bond_distance
    _geom_bond_publ_flag
    O1 C1 . 1.3764(17) ?
    O1 C7 . 1.3703(17) ?
    O2 C9 . 1.4010(16) ?
    O2 C16 . 1.3641(17) ?
    O3 C16 . 1.2006(18) ?
    N C6 . 1.3973(19) ?
    N C7 . 1.2990(18) ?
    C1 C2 . 1.378(2) ?
    C1 C6 . 1.382(2) ?
    C2 H2A . 0.9500 ?
    C2 C3 . 1.386(2) ?
    C3 H3A . 0.9500 ?
    C3 C4 . 1.393(3) ?
    C4 H4A . 0.9500 ?
    C4 C5 . 1.383(2) ?
    C5 H5A . 0.9500 ?
    C5 C6 . 1.391(2) ?
    C7 C8 . 1.442(2) ?
    C8 H8A . 0.9500 ?
    C8 C9 . 1.335(2) ?
    C9 C10 . 1.472(2) ?
    C10 C11 . 1.398(2) ?
    C10 C15 . 1.394(2) ?
    C11 H11A . 0.9500 ?
    C11 C12 . 1.382(2) ?
    C12 H12A . 0.9500 ?
    C12 C13 . 1.384(2) ?
    C13 H13A . 0.9500 ?
    C13 C14 . 1.381(2) ?
    C14 H14A . 0.9500 ?
    C14 C15 . 1.387(2) ?
    C15 H15A . 0.9500 ?
    C16 C17 . 1.481(2) ?
    C17 C18 . 1.390(2) ?
    C17 C22 . 1.390(2) ?
    C18 H18A . 0.9500 ?
    C18 C19 . 1.384(2) ?
    C19 H19A . 0.9500 ?
    C19 C20 . 1.380(3) ?
    C20 H20A . 0.9500 ?
    C20 C21 . 1.385(2) ?
    C21 H21A . 0.9500 ?
    C21 C22 . 1.386(2) ?
    C22 H22A . 0.9500 ?
loop_
    _geom_angle_atom_site_label_1
    _geom_angle_atom_site_label_2
    _geom_angle_atom_site_label_3
    _geom_angle_site_symmetry_1
    _geom_angle_site_symmetry_3
    _geom_angle
    _geom_angle_publ_flag
    C1 O1 C7 . . 103.96(11) ?
    C9 O2 C16 . . 117.25(11) ?
    C6 N C7 . . 104.24(12) ?
    O1 C1 C2 . . 127.91(14) ?
    O1 C1 C6 . . 107.78(12) ?
    C2 C1 C6 . . 124.30(14) ?
    C1 C2 H2A . . 122.4 ?
    C1 C2 C3 . . 115.27(15) ?
    H2A C2 C3 . . 122.4 ?
    C2 C3 H3A . . 119.2 ?
    C2 C3 C4 . . 121.57(15) ?
    H3A C3 C4 . . 119.2 ?
    C3 C4 H4A . . 118.9 ?
    C3 C4 C5 . . 122.10(15) ?
    H4A C4 C5 . . 118.9 ?
    C4 C5 H5A . . 121.6 ?
    C4 C5 C6 . . 116.82(15) ?
    H5A C5 C6 . . 121.6 ?
    N C6 C1 . . 108.85(12) ?
    N C6 C5 . . 131.23(14) ?
    C1 C6 C5 . . 119.92(14) ?
    O1 C7 N . . 115.18(12) ?
    O1 C7 C8 . . 120.07(12) ?
    N C7 C8 . . 124.75(13) ?
    C7 C8 H8A . . 116.1 ?
    C7 C8 C9 . . 127.73(14) ?
    H8A C8 C9 . . 116.1 ?
    O2 C9 C8 . . 118.30(12) ?
    O2 C9 C10 . . 114.55(12) ?
    C8 C9 C10 . . 126.98(13) ?
    C9 C10 C11 . . 121.43(13) ?
    C9 C10 C15 . . 120.22(13) ?
    C11 C10 C15 . . 118.35(13) ?
    C10 C11 H11A . . 119.7 ?
    C10 C11 C12 . . 120.57(14) ?
    H11A C11 C12 . . 119.7 ?
    C11 C12 H12A . . 119.7 ?
    C11 C12 C13 . . 120.51(14) ?
    H12A C12 C13 . . 119.7 ?
    C12 C13 H13A . . 120.2 ?
    C12 C13 C14 . . 119.58(14) ?
    H13A C13 C14 . . 120.2 ?
    C13 C14 H14A . . 119.9 ?
    C13 C14 C15 . . 120.25(15) ?
    H14A C14 C15 . . 119.9 ?
    C10 C15 C14 . . 120.75(14) ?
    C10 C15 H15A . . 119.6 ?
    C14 C15 H15A . . 119.6 ?
    O2 C16 O3 . . 123.06(13) ?
    O2 C16 C17 . . 111.01(12) ?
    O3 C16 C17 . . 125.93(13) ?
    C16 C17 C18 . . 118.42(14) ?
    C16 C17 C22 . . 121.31(13) ?
    C18 C17 C22 . . 120.21(14) ?
    C17 C18 H18A . . 120.2 ?
    C17 C18 C19 . . 119.68(16) ?
    H18A C18 C19 . . 120.2 ?
    C18 C19 H19A . . 120.0 ?
    C18 C19 C20 . . 120.08(15) ?
    H19A C19 C20 . . 120.0 ?
    C19 C20 H20A . . 119.8 ?
    C19 C20 C21 . . 120.43(15) ?
    H20A C20 C21 . . 119.8 ?
    C20 C21 H21A . . 120.0 ?
    C20 C21 C22 . . 119.92(16) ?
    H21A C21 C22 . . 120.0 ?
    C17 C22 C21 . . 119.67(14) ?
    C17 C22 H22A . . 120.2 ?
    C21 C22 H22A . . 120.2 ?
loop_
    _geom_torsion_atom_site_label_1
    _geom_torsion_atom_site_label_2
    _geom_torsion_atom_site_label_3
    _geom_torsion_atom_site_label_4
    _geom_torsion_site_symmetry_1
    _geom_torsion_site_symmetry_2
    _geom_torsion_site_symmetry_3
    _geom_torsion_site_symmetry_4
    _geom_torsion
    _geom_torsion_publ_flag
    C7 O1 C1 C2 . . . . -178.43(15) ?
    C7 O1 C1 C6 . . . . 0.41(15) ?
    O1 C1 C2 C3 . . . . -179.83(14) ?
    C6 C1 C2 C3 . . . . 1.5(2) ?
    C1 C2 C3 C4 . . . . -0.5(2) ?
    C2 C3 C4 C5 . . . . -0.6(3) ?
    C3 C4 C5 C6 . . . . 0.7(2) ?
    O1 C1 C6 N . . . . -0.68(16) ?
    O1 C1 C6 C5 . . . . 179.74(13) ?
    C2 C1 C6 N . . . . 178.21(14) ?
    C2 C1 C6 C5 . . . . -1.4(2) ?
    C4 C5 C6 N . . . . -179.30(15) ?
    C4 C5 C6 C1 . . . . 0.2(2) ?
    C7 N C6 C1 . . . . 0.66(16) ?
    C7 N C6 C5 . . . . -179.81(16) ?
    C6 N C7 O1 . . . . -0.42(17) ?
    C6 N C7 C8 . . . . 179.39(14) ?
    C1 O1 C7 N . . . . 0.01(16) ?
    C1 O1 C7 C8 . . . . -179.80(13) ?
    O1 C7 C8 C9 . . . . 5.7(2) ?
    N C7 C8 C9 . . . . -174.08(15) ?
    C7 C8 C9 O2 . . . . 3.6(2) ?
    C7 C8 C9 C10 . . . . 178.51(14) ?
    C16 O2 C9 C8 . . . . -89.17(16) ?
    C16 O2 C9 C10 . . . . 95.31(14) ?
    O2 C9 C10 C11 . . . . 174.55(12) ?
    O2 C9 C10 C15 . . . . -5.06(19) ?
    C8 C9 C10 C11 . . . . -0.5(2) ?
    C8 C9 C10 C15 . . . . 179.88(15) ?
    C9 C10 C11 C12 . . . . -179.26(13) ?
    C15 C10 C11 C12 . . . . 0.4(2) ?
    C10 C11 C12 C13 . . . . -0.6(2) ?
    C11 C12 C13 C14 . . . . 0.4(2) ?
    C12 C13 C14 C15 . . . . 0.0(2) ?
    C13 C14 C15 C10 . . . . -0.3(2) ?
    C9 C10 C15 C14 . . . . 179.68(14) ?
    C11 C10 C15 C14 . . . . 0.1(2) ?
    C9 O2 C16 O3 . . . . -11.2(2) ?
    C9 O2 C16 C17 . . . . 169.02(11) ?
    O2 C16 C17 C18 . . . . 157.19(13) ?
    O2 C16 C17 C22 . . . . -25.54(18) ?
    O3 C16 C17 C18 . . . . -22.6(2) ?
    O3 C16 C17 C22 . . . . 154.63(15) ?
    C16 C17 C18 C19 . . . . 177.96(14) ?
    C22 C17 C18 C19 . . . . 0.7(2) ?
    C17 C18 C19 C20 . . . . -0.8(2) ?
    C18 C19 C20 C21 . . . . 0.5(3) ?
    C19 C20 C21 C22 . . . . 0.0(3) ?
    C20 C21 C22 C17 . . . . -0.2(2) ?
    C16 C17 C22 C21 . . . . -177.38(14) ?
    C18 C17 C22 C21 . . . . -0.2(2) ?
data_global
_journal_date_recd_electronic     2011-08-17
_journal_date_accepted     2011-09-12
_journal_name_full     'Acta Crystallographica, Section E'
_journal_year     2011
_journal_volume     67
_journal_issue     10
_journal_page_first     o2723
_journal_page_last     o2723
_journal_paper_category     QO
_journal_coeditor_code     LH5319
_publ_contact_author_name     'Mohammad Hassan Ghorbani'
_publ_contact_author_address
;
Islamic Azad University-Falavarjan Branch,Falavarjan, Isfahan, Iran
;
_publ_contact_author_email     'ghorbani@iaufala.ac.ir, moha_ghorbani@yahoo.com'
_publ_contact_author_fax     '+98 312 3132601'
_publ_contact_author_phone     '+98 913 3259693'
_publ_section_title
;
2-(1,3-Benzoxazol-2-yl)-1-phenylethenyl benzoate
;
loop_
    _publ_author_name
    _publ_author_footnote
    _publ_author_address
    'Ghorbani, Mohammad Hassan' .
;
Falavarjan Branch, Islamic Azad University, Falavarjan, Isfahan, Iran
;
