# Supplementary material for: 2-(1,3-Benzoxazol-2-yl)-1-phenyl­ethenyl benzoate
Source: Acta Crystallogr Sect E Struct Rep Online. 2011 Sep 30;67(Pt 10):o2723. doi: 10.1107/S1600536811036920 (PMC3201545; doi:10.1107/S1600536811036920)
Supplement: Supplementary file 2 [file e-67-o2723-Isup2.hkl]

# 
# h,k,l, Fc-squared, Fo-squared, sigma(Fo-squared) and status flag 
# 
data_I
_shelx_title ' mhh40 in P2(1)/n' 
_shelx_refln_list_code          4 
_shelx_F_calc_maximum      243.51 
_exptl_crystal_F_000       712.00 
_reflns_d_resolution_high  0.8107 
 
loop_ 
 _symmetry_equiv_pos_as_xyz 
 'x, y, z' 
 '-x+1/2, y+1/2, -z+1/2' 
 '-x, -y, -z' 
 'x-1/2, -y-1/2, z-1/2' 
 
_cell_length_a    10.0152 
_cell_length_b    13.1911 
_cell_length_c    13.4430 
_cell_angle_alpha  90.000 
_cell_angle_beta  110.957 
_cell_angle_gamma  90.000 
 
_shelx_F_squared_multiplier     1.000 
 
loop_ 
 _refln_index_h 
 _refln_index_k 
 _refln_index_l 
 _refln_F_squared_calc 
 _refln_F_squared_meas 
 _refln_F_squared_sigma 
 _refln_observed_status 
   2   0   0     8991.30     8973.99    132.75 o 
   4   0   0      305.77      319.65      6.13 o 
   6   0   0      180.28      181.64      5.22 o 
   8   0   0        2.96       -1.36      2.29 o 
  10   0   0       24.47       30.04      3.77 o 
   1   1   0     2797.67     2693.42     20.77 o 
   2   1   0     3309.00     3317.95     33.73 o 
   3   1   0      542.02      538.02      5.79 o 
   4   1   0      169.42      173.68      4.37 o 
   5   1   0        8.22        7.93      2.68 o 
   6   1   0      273.51      284.08      4.79 o 
   7   1   0      139.46      125.57      4.81 o 
   8   1   0     2091.54     2052.58     20.74 o 
   9   1   0        4.18        4.51      1.86 o 
  10   1   0      302.40      285.81      6.71 o 
  11   1   0      178.00      189.17      5.43 o 
   0   2   0     5705.64     5138.86    107.06 o 
   1   2   0      747.34      727.20      6.01 o 
   2   2   0      434.69      437.79      4.14 o 
   3   2   0      356.46      344.78      3.71 o 
   4   2   0      635.40      622.73      8.39 o 
   5   2   0      170.56      203.71      5.93 o 
   6   2   0       29.26       35.03      1.80 o 
   7   2   0      161.67      155.02      3.77 o 
   8   2   0       40.53       42.05      2.58 o 
   9   2   0      232.43      229.00      5.27 o 
  10   2   0       26.18       27.74      3.00 o 
  11   2   0       12.05       13.60      2.79 o 
   1   3   0      260.99      268.05      2.97 o 
   2   3   0      157.38      166.96      2.15 o 
   3   3   0     1213.99     1211.84     10.17 o 
   4   3   0     1113.32     1124.82     12.72 o 
   5   3   0       27.94       19.12      1.21 o 
   6   3   0      133.37      157.23      3.52 o 
   7   3   0        6.02        8.23      1.85 o 
   8   3   0        1.05        0.48      1.52 o 
   9   3   0       12.76       12.30      2.31 o 
  10   3   0        1.14        1.67      2.05 o 
  11   3   0      448.01      456.56      8.63 o 
   0   4   0      990.59      946.67     20.96 o 
   1   4   0       89.06       83.57      1.53 o 
   2   4   0      415.02      427.07      3.92 o 
   3   4   0      570.49      565.11      5.61 o 
   4   4   0     2077.48     2162.03     19.34 o 
   5   4   0     2468.85     2497.30     20.24 o 
   6   4   0      227.90      238.92      3.75 o 
   7   4   0        1.07        2.75      1.44 o 
   8   4   0       29.13       32.66      2.43 o 
   9   4   0       38.08       37.87      2.63 o 
  10   4   0      117.92      122.18      4.24 o 
  11   4   0      216.51      239.70      6.20 o 
   1   5   0      979.50      995.86      8.46 o 
   2   5   0      459.55      438.03      4.14 o 
   3   5   0        5.60       11.98      0.94 o 
   4   5   0       29.37       45.65      1.42 o 
   5   5   0       84.12       96.08      2.06 o 
   6   5   0        6.01        5.25      1.84 o 
   7   5   0       79.73       86.94      3.02 o 
   8   5   0        1.72       -0.15      1.58 o 
   9   5   0        4.65        5.50      2.00 o 
  10   5   0       53.32       63.58      6.39 o 
   0   6   0     1345.80     1516.35     20.51 o 
   1   6   0     3645.27     3815.75     37.85 o 
   2   6   0      174.84      189.66      2.44 o 
   3   6   0      767.49      831.09      7.19 o 
   4   6   0      295.22      341.79      4.02 o 
   5   6   0      259.08      261.73      3.59 o 
   6   6   0        0.12       -0.09      0.95 o 
   7   6   0       22.95       27.32      2.37 o 
   8   6   0       12.55       12.11      2.11 o 
   9   6   0       39.45       47.20      3.33 o 
  10   6   0       25.61       34.47      3.17 o 
   1   7   0      671.44      707.55      6.90 o 
   2   7   0       73.27       84.31      1.64 o 
   3   7   0        2.88        1.64      0.97 o 
   4   7   0     1253.72     1287.88     10.68 o 
   5   7   0       11.79       13.08      1.29 o 
   6   7   0       19.90       21.64      1.62 o 
   7   7   0       65.12       55.65      2.59 o 
   8   7   0        0.19       -0.36      1.75 o 
   9   7   0      444.60      402.19      8.28 o 
  10   7   0       72.24       79.58      4.33 o 
   0   8   0      432.97      441.40      8.68 o 
   1   8   0      378.36      437.43      6.02 o 
   2   8   0        1.69        2.09      1.03 o 
   3   8   0       39.02       38.23      1.95 o 
   4   8   0        3.01        1.40      1.11 o 
   5   8   0       17.35       21.48      1.79 o 
   6   8   0       13.85       19.28      1.91 o 
   7   8   0      358.99      353.26      7.44 o 
   8   8   0        0.60       -0.22      2.03 o 
   9   8   0        9.34       14.22      2.98 o 
  10   8   0      143.13      136.71      5.45 o 
   1   9   0      221.17      226.85      4.34 o 
   2   9   0       41.83       44.30      2.11 o 
   3   9   0       33.75       33.20      2.04 o 
   4   9   0       15.79       17.47      2.27 o 
   5   9   0      127.21      125.32      3.13 o 
   6   9   0      423.93      428.07      6.15 o 
   7   9   0        6.72        8.44      2.44 o 
   8   9   0        0.42       -2.41      2.15 o 
   9   9   0       75.72       85.85      4.41 o 
   0  10   0       13.69       26.55      3.15 o 
   1  10   0      606.09      594.45      8.77 o 
   2  10   0     1410.56     1321.37     14.38 o 
   3  10   0      725.63      702.30      9.30 o 
   4  10   0      390.29      379.80      6.46 o 
   5  10   0        2.20        0.91      1.69 o 
   6  10   0      281.66      271.32      5.64 o 
   7  10   0      134.32      131.31      6.05 o 
   8  10   0       12.16       22.30      5.03 o 
   9  10   0       22.05       33.85      9.73 o 
   1  11   0      601.66      569.36      8.26 o 
   2  11   0      336.59      318.40      5.88 o 
   3  11   0       21.86       25.28      2.45 o 
   4  11   0       63.29       64.57      3.04 o 
   5  11   0      128.79      135.64      4.10 o 
   6  11   0      252.69      250.31      6.49 o 
   7  11   0       35.92       40.66      3.93 o 
   8  11   0        0.00       -2.95      4.10 o 
   0  12   0      151.12      144.02     10.24 o 
   1  12   0      122.32      123.30      3.72 o 
   2  12   0      528.27      484.27      7.79 o 
   3  12   0      163.08      156.65      4.31 o 
   4  12   0        1.18       -1.54      1.77 o 
   5  12   0       45.42       49.47      2.98 o 
   6  12   0       14.49       17.88      3.55 o 
   7  12   0      145.42      141.23      6.53 o 
   1  13   0      336.38      330.92      6.44 o 
   2  13   0       25.98       32.27      2.88 o 
   3  13   0        4.26        3.46      1.87 o 
   4  13   0        0.07       -1.68      1.91 o 
   5  13   0       24.21       33.37      3.32 o 
   6  13   0      147.46      173.37      6.17 o 
   0  14   0      193.89      166.49      6.58 o 
   1  14   0        5.32        6.51      2.70 o 
   2  14   0       40.69       39.14      3.00 o 
   3  14   0        2.25        4.75      2.02 o 
   4  14   0       32.76       38.09      3.17 o 
   5  14   0        1.51        4.60      2.51 o 
   1  15   0       36.68       41.48      3.03 o 
   2  15   0        0.05        0.73      1.92 o 
   3  15   0       46.96       58.55      3.30 o 
   4  15   0       96.35      113.51      4.28 o 
   0  16   0        0.93       -0.92      2.85 o 
   1  16   0       35.35       40.35      3.12 o 
   2  16   0        9.39        7.53      2.40 o 
 -11   0   1       31.24       26.59      4.44 o 
  -9   0   1      720.93      693.94     20.04 o 
  -7   0   1     1345.00     1345.36     20.21 o 
  -5   0   1        0.13        0.61      1.28 o 
  -3   0   1       58.01       77.03      3.30 o 
  -1   0   1     2202.66     2015.52     40.02 o 
   1   0   1      291.62      252.49      4.08 o 
   3   0   1      496.97      504.54      7.85 o 
   5   0   1      331.26      369.56      7.43 o 
   7   0   1      133.21      113.50      6.61 o 
   9   0   1      380.40      368.10     17.60 o 
  11   0   1        3.73        5.71      3.34 o 
 -11   1   1       92.62       89.96      3.95 o 
 -10   1   1       16.14       18.83      2.62 o 
  -9   1   1       55.15       56.21      2.87 o 
  -8   1   1       12.50       18.02      2.20 o 
  -7   1   1       51.30       52.13      3.29 o 
  -6   1   1     1891.08     1907.37     18.27 o 
  -5   1   1       39.22       33.35      1.71 o 
  -4   1   1        0.26        0.91      0.84 o 
  -3   1   1      339.69      303.61      3.10 o 
  -2   1   1      167.22      132.96      1.60 o 
  -1   1   1     2334.88     2151.73     21.71 o 
   0   1   1     2439.96     2230.26     33.57 o 
   1   1   1     9680.46     9296.85     92.88 o 
   2   1   1     5453.53     5156.12     38.07 o 
   3   1   1     2351.00     2310.83     20.03 o 
   4   1   1       19.58       27.33      1.36 o 
   5   1   1      140.49      123.14      2.80 o 
   6   1   1        0.24       -0.28      0.96 o 
   7   1   1        0.81       -1.23      1.21 o 
   8   1   1      315.26      321.47      6.01 o 
   9   1   1       46.02       45.34      2.85 o 
  10   1   1       38.70       43.01      3.13 o 
  11   1   1       10.11       15.55      2.75 o 
 -11   2   1       28.55       34.81      3.29 o 
 -10   2   1      140.04      149.99      6.36 o 
  -9   2   1        3.84        2.19      2.38 o 
  -8   2   1      239.85      244.30      5.03 o 
  -7   2   1        2.98        5.19      1.71 o 
  -6   2   1       82.74       97.29      2.71 o 
  -5   2   1        7.50       16.01      0.86 o 
  -4   2   1     1205.40     1259.82      9.64 o 
  -3   2   1      160.54      157.85      1.92 o 
  -2   2   1       37.39       37.55      0.87 o 
  -1   2   1      495.98      469.11      4.11 o 
   0   2   1      377.71      389.15      4.67 o 
   1   2   1       15.58       16.47      0.79 o 
   2   2   1     2857.87     2871.14     21.71 o 
   3   2   1     1370.65     1415.12     11.61 o 
   4   2   1        3.88        4.04      1.39 o 
   5   2   1       20.03       16.64      1.47 o 
   6   2   1       71.08       63.60      2.27 o 
   7   2   1        1.38       -2.14      1.43 o 
   8   2   1      294.01      290.69      6.48 o 
   9   2   1        0.11       -1.57      1.71 o 
  10   2   1        0.40       -0.50      2.04 o 
  11   2   1        0.33        6.10      2.61 o 
 -11   3   1      564.30      568.63      9.75 o 
 -10   3   1        4.94        5.54      3.70 o 
  -9   3   1       39.01       40.54      2.55 o 
  -8   3   1       19.75       24.72      2.32 o 
  -7   3   1        3.43        4.62      1.69 o 
  -6   3   1     1553.35     1511.98     13.26 o 
  -5   3   1      543.84      556.67      5.25 o 
  -4   3   1      523.45      540.34      4.97 o 
  -3   3   1      480.03      502.03      4.48 o 
  -2   3   1     2116.69     2009.95     14.23 o 
  -1   3   1      428.54      404.69      3.77 o 
   0   3   1      252.37      230.81      2.75 o 
   1   3   1     1421.71     1387.00     10.97 o 
   2   3   1        0.61        1.44      0.51 o 
   3   3   1      198.98      225.18      2.95 o 
   4   3   1       76.81       84.97      1.90 o 
   5   3   1      285.83      301.59      4.06 o 
   6   3   1      265.87      263.10      4.67 o 
   7   3   1       18.70       21.13      2.07 o 
   8   3   1        4.45        6.11      1.79 o 
   9   3   1       10.10        4.26      2.07 o 
  10   3   1       72.09       82.59      3.88 o 
  11   3   1       19.49       31.34      3.22 o 
 -11   4   1      273.60      263.03      6.51 o 
 -10   4   1       20.41       23.63      3.45 o 
  -9   4   1       31.51       36.06      2.53 o 
  -8   4   1       55.14       52.62      2.60 o 
  -7   4   1       10.50       13.62      2.55 o 
  -6   4   1      153.60      161.80      2.97 o 
  -5   4   1      139.09      169.00      2.57 o 
  -4   4   1      451.16      456.97      4.76 o 
  -3   4   1     1514.72     1598.98     17.07 o 
  -2   4   1      169.33      153.71      2.43 o 
  -1   4   1       48.33       55.86      1.02 o 
   0   4   1      181.07      153.10      2.23 o 
   1   4   1        0.88        2.62      0.49 o 
   2   4   1      627.55      635.42      5.90 o 
   3   4   1      382.05      425.58      5.57 o 
   4   4   1      556.17      576.95      6.08 o 
   5   4   1     2805.59     2888.00     25.82 o 
   6   4   1       18.01       16.35      1.50 o 
   7   4   1        3.08        0.70      1.40 o 
   8   4   1      145.92      145.85      4.05 o 
   9   4   1        2.09       -2.32      1.66 o 
  10   4   1        9.48        9.49      2.45 o 
 -11   5   1        4.13        4.97      2.52 o 
 -10   5   1       28.57       31.91      3.17 o 
  -9   5   1       49.11       44.64      3.24 o 
  -8   5   1        2.35       -0.92      1.42 o 
  -7   5   1       30.64       31.12      2.14 o 
  -6   5   1       53.34       58.69      1.87 o 
  -5   5   1       17.17       21.90      1.21 o 
  -4   5   1      773.50      776.24      9.05 o 
  -3   5   1     2123.01     2172.10     17.28 o 
  -2   5   1     1813.75     1914.19     14.12 o 
  -1   5   1     1568.02     1569.34     12.85 o 
   0   5   1      367.93      384.51      4.05 o 
   1   5   1      265.39      276.40      3.06 o 
   2   5   1      235.29      234.90      2.98 o 
   3   5   1       12.75       17.34      1.07 o 
   4   5   1     1264.28     1327.95     14.20 o 
   5   5   1      148.39      149.59      2.92 o 
   6   5   1      119.61      115.97      2.74 o 
   7   5   1       17.31       21.36      2.11 o 
   8   5   1        0.22       -1.20      1.53 o 
   9   5   1        1.37       -0.14      1.98 o 
  10   5   1        8.82       14.23      4.69 o 
 -10   6   1      369.35      363.00      7.31 o 
  -9   6   1       43.26       45.95      2.80 o 
  -8   6   1       41.33       36.61      2.43 o 
  -7   6   1       17.92       25.42      2.27 o 
  -6   6   1      216.44      225.34      3.42 o 
  -5   6   1       11.83       12.74      1.19 o 
  -4   6   1       61.72       48.39      1.46 o 
  -3   6   1      930.18      981.55      8.15 o 
  -2   6   1       32.31       33.19      1.12 o 
  -1   6   1      850.00      889.94      7.23 o 
   0   6   1       13.57       13.91      1.03 o 
   1   6   1      723.53      720.40      8.88 o 
   2   6   1       52.68       50.05      1.40 o 
   3   6   1     1163.80     1277.85     13.27 o 
   4   6   1      266.36      226.27      3.49 o 
   5   6   1       23.48       22.77      1.46 o 
   6   6   1       43.62       38.86      1.81 o 
   7   6   1       25.20       26.33      2.88 o 
   8   6   1      135.96      128.34      5.05 o 
   9   6   1       30.27       35.30      2.95 o 
  10   6   1        5.98        6.06      2.43 o 
 -10   7   1      217.11      218.33      5.81 o 
  -9   7   1      103.99      113.55      4.02 o 
  -8   7   1       13.02       14.46      2.30 o 
  -7   7   1      288.33      276.47      5.39 o 
  -6   7   1        4.38        2.87      1.13 o 
  -5   7   1      563.84      568.75      6.00 o 
  -4   7   1      522.57      550.70      5.64 o 
  -3   7   1        3.04        4.84      0.84 o 
  -2   7   1      154.70      110.24      1.91 o 
  -1   7   1     1077.61     1148.33     11.47 o 
   0   7   1     1321.05     1384.94     11.88 o 
   1   7   1      399.36      445.74      4.96 o 
   2   7   1        0.33       -0.93      0.62 o 
   3   7   1       72.68       81.09      1.82 o 
   4   7   1      346.73      345.61      4.64 o 
   5   7   1        4.44        3.70      1.09 o 
   6   7   1       11.79       12.50      1.70 o 
   7   7   1        0.27        0.08      1.55 o 
   8   7   1       80.05       91.46      4.10 o 
   9   7   1       32.65       42.50      2.83 o 
  10   7   1        2.69        3.44      2.79 o 
 -10   8   1      102.12      108.06      5.42 o 
  -9   8   1      156.97      145.64      5.21 o 
  -8   8   1       99.96       96.14      4.09 o 
  -7   8   1      269.42      268.68      6.35 o 
  -6   8   1      123.38      119.34      2.73 o 
  -5   8   1     1212.05     1225.39     10.67 o 
  -4   8   1      123.62      137.72      2.56 o 
  -3   8   1       38.74       32.76      1.56 o 
  -2   8   1      129.24      131.43      2.44 o 
  -1   8   1       27.87       37.06      1.97 o 
   0   8   1       56.15       61.97      1.65 o 
   1   8   1       77.59       95.51      2.10 o 
   2   8   1       36.67       37.38      1.53 o 
   3   8   1       96.85      100.23      2.40 o 
   4   8   1       12.82       11.97      1.58 o 
   5   8   1      300.01      301.00      4.73 o 
   6   8   1      160.55      159.79      3.51 o 
   7   8   1        7.81       15.66      2.47 o 
   8   8   1        0.95        1.19      2.23 o 
   9   8   1       57.95       62.26      3.83 o 
  -9   9   1        0.05       -3.25      3.98 o 
  -8   9   1      171.10      162.81      6.82 o 
  -7   9   1      399.35      384.85     10.06 o 
  -6   9   1      558.17      551.33      8.09 o 
  -5   9   1       22.97       26.49      2.27 o 
  -4   9   1      259.74      251.33      4.85 o 
  -3   9   1      461.12      412.90      6.35 o 
  -2   9   1      213.68      206.84      4.20 o 
  -1   9   1       10.60       18.59      1.77 o 
   0   9   1        0.00       -1.46      0.97 o 
   1   9   1      124.92      124.24      3.19 o 
   2   9   1      259.13      239.78      4.57 o 
   3   9   1      189.42      198.39      3.57 o 
   4   9   1      146.58      146.57      3.21 o 
   5   9   1      191.14      186.57      3.79 o 
   6   9   1       52.27       53.67      2.67 o 
   7   9   1      573.77      569.32     10.13 o 
   8   9   1       47.16       50.16      5.48 o 
   9   9   1      153.33      169.41      5.91 o 
  -9  10   1        3.36       11.89      8.36 o 
  -8  10   1        1.52        2.04      3.28 o 
  -7  10   1      398.52      401.07     10.52 o 
  -6  10   1       34.96       35.50      2.46 o 
  -5  10   1     1089.67     1056.72     12.66 o 
  -4  10   1       25.81       27.27      2.45 o 
  -3  10   1      882.35      813.87     10.23 o 
  -2  10   1      422.56      407.33      6.46 o 
  -1  10   1      162.36      160.08      3.86 o 
   0  10   1      635.87      611.69      8.26 o 
   1  10   1      825.17      781.24      9.81 o 
   2  10   1      453.05      451.28      6.92 o 
   3  10   1      511.88      509.52      7.59 o 
   4  10   1     1690.74     1675.05     17.71 o 
   5  10   1        0.51       -2.29      1.53 o 
   6  10   1      267.39      286.35      6.88 o 
   7  10   1       18.28       24.43      4.16 o 
   8  10   1      177.06      174.75     25.15 o 
  -8  11   1        6.19       14.24      3.71 o 
  -7  11   1      109.13      104.95      5.61 o 
  -6  11   1      370.97      365.88      8.89 o 
  -5  11   1       91.46       89.23      3.39 o 
  -4  11   1      142.89      139.67      3.95 o 
  -3  11   1       12.87       10.90      3.06 o 
  -2  11   1        1.05       -1.21      1.43 o 
  -1  11   1        0.94       -0.01      1.83 o 
   0  11   1       21.25       25.95      2.31 o 
   1  11   1     3401.23     3265.71     30.56 o 
   2  11   1      181.09      195.64      5.16 o 
   3  11   1       62.64       67.71      2.98 o 
   4  11   1      717.03      681.65      9.64 o 
   5  11   1       15.37       18.97      2.52 o 
   6  11   1       96.21      100.47      4.36 o 
   7  11   1      227.03      223.37      8.04 o 
   8  11   1       45.92       49.65      4.72 o 
  -8  12   1        3.20        4.01      4.95 o 
  -7  12   1        6.12        9.30      3.18 o 
  -6  12   1       12.38       21.59      3.98 o 
  -5  12   1       43.07       44.41      2.82 o 
  -4  12   1        0.00       -1.65      1.91 o 
  -3  12   1       81.44       83.29      3.19 o 
  -2  12   1      108.49      101.63      3.47 o 
  -1  12   1        0.48       -1.23      1.78 o 
   0  12   1      839.13      722.32     10.97 o 
   1  12   1      115.33      114.67      4.08 o 
   2  12   1       12.26       12.82      2.93 o 
   3  12   1        4.52        0.83      1.84 o 
   4  12   1      225.89      217.57      5.22 o 
   5  12   1        2.55        1.65      2.35 o 
   6  12   1        0.37       -0.68      2.32 o 
   7  12   1       18.65       22.93      4.25 o 
  -7  13   1       18.10       37.21      6.53 o 
  -6  13   1        0.07        1.47      2.54 o 
  -5  13   1        0.17        0.04      2.61 o 
  -4  13   1        3.05        3.79      2.16 o 
  -3  13   1       99.89       93.16      3.48 o 
  -2  13   1        6.89        7.40      1.93 o 
  -1  13   1       51.91       37.04      2.50 o 
   0  13   1       24.17       28.80      2.65 o 
   1  13   1      251.38      240.53      5.45 o 
   2  13   1      265.75      234.06      5.49 o 
   3  13   1        0.60       -0.80      1.72 o 
   4  13   1        0.17       -0.72      1.90 o 
   5  13   1       84.55       82.92      3.57 o 
   6  13   1       12.03       14.56      3.98 o 
  -6  14   1        0.00       -3.98      3.08 o 
  -5  14   1       12.72       29.98      2.90 o 
  -4  14   1        7.73        5.96      2.09 o 
  -3  14   1      136.96      134.69      4.30 o 
  -2  14   1       15.06       20.13      2.55 o 
  -1  14   1       73.81       79.97      3.40 o 
   0  14   1       45.81       36.42      2.58 o 
   1  14   1        0.70       -2.30      1.78 o 
   2  14   1        9.18        9.07      2.65 o 
   3  14   1        8.11        3.02      2.62 o 
   4  14   1       25.78       32.93      3.16 o 
   5  14   1        0.22       -0.17      2.79 o 
  -4  15   1      144.58      171.55      5.19 o 
  -3  15   1        3.50        2.70      2.11 o 
  -2  15   1       82.22       81.82      3.54 o 
  -1  15   1        1.06       10.84      2.29 o 
   0  15   1       35.48       38.57      2.79 o 
   1  15   1       27.39       35.49      2.61 o 
   2  15   1        0.79        0.95      2.20 o 
   3  15   1        6.71        8.34      2.98 o 
   4  15   1        4.02        2.41      2.43 o 
  -2  16   1       29.77       47.94      3.14 o 
  -1  16   1        4.78        5.79      2.23 o 
   0  16   1       26.15       34.68      3.43 o 
   1  16   1       15.34       14.96      2.68 o 
 -10   0   2        4.54        2.02      2.78 o 
  -8   0   2       51.67       49.47      3.66 o 
  -6   0   2     1932.90     1996.12     26.74 o 
  -4   0   2     2456.03     2366.70     29.46 o 
  -2   0   2    13010.16    12439.27    146.71 o 
   0   0   2      258.60      275.37      6.47 o 
   2   0   2    17371.54    17672.16    471.85 o 
   4   0   2      470.57      488.86     28.06 o 
   6   0   2      139.60      133.37      4.61 o 
   8   0   2      858.88      826.60     17.37 o 
  10   0   2        3.40        5.66      3.21 o 
 -11   1   2       43.66       45.16      3.21 o 
 -10   1   2        2.51       -2.59      1.73 o 
  -9   1   2        5.55        4.72      1.88 o 
  -8   1   2      211.46      212.03      4.64 o 
  -7   1   2      243.62      245.89      4.64 o 
  -6   1   2      572.13      530.79      9.69 o 
  -5   1   2       30.82       31.45      1.53 o 
  -4   1   2      255.35      227.09      3.95 o 
  -3   1   2      446.28      423.16      4.62 o 
  -2   1   2     3691.99     3685.48     30.84 o 
  -1   1   2     2141.08     2045.05     21.14 o 
   0   1   2     2578.07     2380.43     25.84 o 
   1   1   2     5515.45     5263.52     43.49 o 
   2   1   2    33324.42    35585.86    391.31 o 
   3   1   2      441.27      422.24      5.02 o 
   4   1   2      837.63      867.68     10.44 o 
   5   1   2      144.49      130.40      2.95 o 
   6   1   2      143.20      125.62      3.92 o 
   7   1   2      479.09      474.01      9.37 o 
   8   1   2       87.14       78.58      3.14 o 
   9   1   2        0.17       -2.25      1.65 o 
  10   1   2        4.08        3.99      2.28 o 
 -11   2   2       21.86       37.38      3.42 o 
 -10   2   2        1.78        2.50      2.34 o 
  -9   2   2      113.90      109.41      3.65 o 
  -8   2   2       11.44        9.64      1.85 o 
  -7   2   2      225.66      264.98      4.89 o 
  -6   2   2       56.04       51.49      2.06 o 
  -5   2   2       72.75       82.64      1.45 o 
  -4   2   2      502.77      499.57      4.50 o 
  -3   2   2      722.59      687.14      6.91 o 
  -2   2   2      385.49      378.83      3.72 o 
  -1   2   2    17683.48    17199.21    229.08 o 
   0   2   2     1564.10     1491.78     13.62 o 
   1   2   2     3660.24     3597.82     26.87 o 
   2   2   2      836.79      853.72      7.36 o 
   3   2   2       21.28       28.63      1.91 o 
   4   2   2      431.51      452.04      7.85 o 
   5   2   2        8.36        6.04      1.20 o 
   6   2   2       35.84       42.73      2.03 o 
   7   2   2        0.07       -0.82      1.72 o 
   8   2   2        4.60        4.05      1.71 o 
   9   2   2      147.99      153.53      4.49 o 
  10   2   2       49.11       50.24      3.37 o 
 -11   3   2       53.44       67.05      3.61 o 
 -10   3   2       28.31       37.14      2.88 o 
  -9   3   2        7.63        5.98      2.61 o 
  -8   3   2        0.53       -0.66      1.43 o 
  -7   3   2       41.50       52.22      2.29 o 
  -6   3   2      127.47      138.16      2.57 o 
  -5   3   2       59.75       61.32      1.40 o 
  -4   3   2      108.57      116.60      1.86 o 
  -3   3   2        4.67        1.75      0.84 o 
  -2   3   2     1669.04     1636.89     16.89 o 
  -1   3   2       96.92       93.49      3.15 o 
   0   3   2      875.71      828.49      7.59 o 
   1   3   2      211.92      176.78      2.18 o 
   2   3   2      856.89      906.13      7.86 o 
   3   3   2      219.72      243.31      3.20 o 
   4   3   2      348.22      394.99      4.68 o 
   5   3   2        7.71        6.06      1.44 o 
   6   3   2       23.54       28.40      1.76 o 
   7   3   2      962.67      926.33     11.21 o 
   8   3   2      102.27       93.74      3.38 o 
   9   3   2        2.35        2.67      1.77 o 
  10   3   2        7.79        7.54      2.40 o 
 -11   4   2       47.50       50.59      3.28 o 
 -10   4   2      235.07      227.93      5.60 o 
  -9   4   2      194.46      189.81      7.09 o 
  -8   4   2      107.36      100.28      3.33 o 
  -7   4   2        3.02        5.77      1.53 o 
  -6   4   2      297.16      328.90      4.41 o 
  -5   4   2       70.56       76.72      1.69 o 
  -4   4   2     1527.73     1623.81     12.31 o 
  -3   4   2     2842.05     2847.86     20.07 o 
  -2   4   2       16.44       22.07      1.00 o 
  -1   4   2      855.93      853.10      7.28 o 
   0   4   2     1298.42     1279.05     13.56 o 
   1   4   2       20.86       19.60      0.83 o 
   2   4   2      621.63      643.26      6.07 o 
   3   4   2      215.03      201.70      2.96 o 
   4   4   2      302.21      297.72      4.00 o 
   5   4   2       32.85       40.56      2.76 o 
   6   4   2        0.58        1.21      1.23 o 
   7   4   2      147.00      140.88      3.76 o 
   8   4   2      113.68      115.61      3.70 o 
   9   4   2        6.62        6.28      2.20 o 
  10   4   2        0.01       -0.46      2.05 o 
 -11   5   2       73.37       81.00      3.88 o 
 -10   5   2       10.71       16.56      3.37 o 
  -9   5   2      327.63      328.81      6.44 o 
  -8   5   2       95.01       97.17      3.31 o 
  -7   5   2       21.62       27.14      2.11 o 
  -6   5   2       11.39       14.44      1.24 o 
  -5   5   2      159.83      157.50      2.52 o 
  -4   5   2        0.00        1.99      1.10 o 
  -3   5   2     1358.69     1518.94     11.54 o 
  -2   5   2     1722.59     1752.88     12.90 o 
  -1   5   2      767.65      746.18      7.92 o 
   0   5   2      453.74      427.91      4.95 o 
   1   5   2      380.45      368.32      3.89 o 
   2   5   2        2.42        8.75      0.90 o 
   3   5   2        8.59       13.32      1.10 o 
   4   5   2       52.22       44.18      2.05 o 
   5   5   2       57.15       59.17      2.29 o 
   6   5   2      133.45      143.54      3.42 o 
   7   5   2      200.21      187.92      4.42 o 
   8   5   2        0.18        0.84      1.83 o 
   9   5   2        7.54       10.38      2.18 o 
  10   5   2      109.05      117.13      4.30 o 
 -11   6   2       25.65       36.10      4.39 o 
 -10   6   2       63.64       60.26      3.36 o 
  -9   6   2       95.91      113.94      3.98 o 
  -8   6   2      370.16      363.87      6.54 o 
  -7   6   2      159.93      172.76      4.09 o 
  -6   6   2        0.06       -1.22      1.26 o 
  -5   6   2       87.63      105.64      2.16 o 
  -4   6   2        0.94       -0.34      0.73 o 
  -3   6   2        0.16        0.54      0.80 o 
  -2   6   2     1472.17     1654.36     12.83 o 
  -1   6   2     1453.85     1497.92     13.91 o 
   0   6   2      145.35      148.79      3.31 o 
   1   6   2      152.71      159.92      2.81 o 
   2   6   2      127.48      147.04      2.40 o 
   3   6   2      395.81      426.27      4.97 o 
   4   6   2      122.97      129.49      2.96 o 
   5   6   2      496.03      507.84      7.34 o 
   6   6   2       17.48       20.93      1.82 o 
   7   6   2      273.62      257.78      5.27 o 
   8   6   2       50.06       47.55      2.71 o 
   9   6   2       98.33       90.74      3.73 o 
  10   6   2        9.80       16.12      4.00 o 
 -10   7   2      109.97      113.50      4.27 o 
  -9   7   2        1.09        3.28      1.98 o 
  -8   7   2       98.05       90.52      3.38 o 
  -7   7   2        1.33        2.11      1.58 o 
  -6   7   2       10.64       12.74      1.31 o 
  -5   7   2       54.90       57.47      1.79 o 
  -4   7   2       49.47       51.07      1.60 o 
  -3   7   2        1.48        0.77      0.71 o 
  -2   7   2     1159.32     1232.56      9.80 o 
  -1   7   2      804.10      832.52     10.77 o 
   0   7   2      132.99      129.03      2.58 o 
   1   7   2       66.94       80.51      2.13 o 
   2   7   2     1380.10     1417.60     12.16 o 
   3   7   2      333.93      340.40      4.38 o 
   4   7   2        4.02        7.17      1.17 o 
   5   7   2      114.12      124.97      2.89 o 
   6   7   2      509.64      505.53      6.60 o 
   7   7   2       59.54       49.27      2.56 o 
   8   7   2       10.35       14.54      2.54 o 
   9   7   2       18.90       37.26      3.76 o 
 -10   8   2       89.55      101.03      4.71 o 
  -9   8   2       27.25       32.16      5.88 o 
  -8   8   2        2.70       -1.69      2.23 o 
  -7   8   2      207.50      204.00      4.65 o 
  -6   8   2       40.39       45.98      2.22 o 
  -5   8   2      308.88      308.87      4.19 o 
  -4   8   2       20.51       24.71      1.38 o 
  -3   8   2       82.29       94.62      1.96 o 
  -2   8   2        0.79        0.82      0.89 o 
  -1   8   2       19.07       16.45      1.21 o 
   0   8   2      882.13      901.15      8.67 o 
   1   8   2      674.28      638.60      8.54 o 
   2   8   2       91.29       94.80      2.52 o 
   3   8   2       24.40       25.09      1.78 o 
   4   8   2        0.43        0.71      1.27 o 
   5   8   2      201.48      207.03      4.38 o 
   6   8   2      202.95      199.28      4.51 o 
   7   8   2      140.75      139.86      4.64 o 
   8   8   2      145.57      145.49      6.39 o 
   9   8   2        0.25        3.78      3.70 o 
 -10   9   2       35.59       36.24      7.56 o 
  -9   9   2       12.51       22.50      4.44 o 
  -8   9   2       11.31        7.96      4.75 o 
  -7   9   2        4.29        2.47      2.72 o 
  -6   9   2       28.99       35.02      2.23 o 
  -5   9   2        0.21       -0.04      1.71 o 
  -4   9   2      624.37      624.63      8.34 o 
  -3   9   2      305.74      286.11      5.08 o 
  -2   9   2       26.73       31.30      1.84 o 
  -1   9   2      127.84      126.04      3.22 o 
   0   9   2        0.01       -1.45      1.08 o 
   1   9   2       27.02       28.68      1.84 o 
   2   9   2        0.15        0.53      1.03 o 
   3   9   2      958.72      926.73     10.05 o 
   4   9   2       14.86       19.48      1.82 o 
   5   9   2      119.51      117.14      3.12 o 
   6   9   2      211.64      219.04      4.87 o 
   7   9   2        9.75       16.93      3.65 o 
   8   9   2       34.67       39.58      4.25 o 
  -9  10   2        2.59        4.07      3.15 o 
  -8  10   2       16.22       23.36      6.08 o 
  -7  10   2        1.67       -2.95      3.53 o 
  -6  10   2        1.29       -2.25      1.50 o 
  -5  10   2     1835.14     1731.64     18.22 o 
  -4  10   2       32.07       38.84      2.28 o 
  -3  10   2      133.87      127.75      3.55 o 
  -2  10   2       64.63       65.03      2.58 o 
  -1  10   2        1.06       -1.83      1.22 o 
   0  10   2      372.02      361.17      6.29 o 
   1  10   2       83.79       82.75      3.87 o 
   2  10   2      290.09      290.39      5.42 o 
   3  10   2      469.73      465.92      7.29 o 
   4  10   2       12.06       12.20      2.90 o 
   5  10   2       61.70       62.70      2.93 o 
   6  10   2        8.73        7.53      2.55 o 
   7  10   2       34.32       37.73      4.17 o 
   8  10   2      178.97      173.07      7.23 o 
  -8  11   2        3.26        1.88      4.98 o 
  -7  11   2       68.49       66.32      6.86 o 
  -6  11   2      617.51      590.95      8.97 o 
  -5  11   2        0.73        0.02      1.81 o 
  -4  11   2       53.73       45.48      2.51 o 
  -3  11   2      419.03      377.66      6.51 o 
  -2  11   2       97.26      101.81      3.31 o 
  -1  11   2       32.04       30.57      2.17 o 
   0  11   2     1269.14     1232.50     13.98 o 
   1  11   2      436.62      419.94      6.93 o 
   2  11   2        2.20        1.53      1.78 o 
   3  11   2      246.64      241.10      5.37 o 
   4  11   2      102.01      100.32      3.56 o 
   5  11   2        2.08        3.46      3.02 o 
   6  11   2        7.57        7.91      3.23 o 
   7  11   2        0.07        1.82      3.19 o 
  -8  12   2        3.11        2.63      3.39 o 
  -7  12   2       31.09       33.02      4.50 o 
  -6  12   2        4.61        6.39      2.78 o 
  -5  12   2        2.40        5.80      3.07 o 
  -4  12   2      162.18      148.65      4.22 o 
  -3  12   2        8.39        8.05      1.96 o 
  -2  12   2       29.04       24.64      2.55 o 
  -1  12   2        1.61        2.68      1.61 o 
   0  12   2      206.92      191.97      4.71 o 
   1  12   2     1246.93     1192.03     14.14 o 
   2  12   2      150.16      140.67      4.17 o 
   3  12   2       12.43       11.74      2.28 o 
   4  12   2        7.25        7.47      2.07 o 
   5  12   2        3.56        9.45      2.30 o 
   6  12   2        0.24       -0.10      2.97 o 
   7  12   2        7.46        5.35      5.25 o 
  -7  13   2        5.18       10.18      4.45 o 
  -6  13   2        4.28       17.52      3.14 o 
  -5  13   2       30.62       35.38      2.63 o 
  -4  13   2        0.71        0.04      1.73 o 
  -3  13   2       23.89       28.40      2.51 o 
  -2  13   2        1.66       -0.70      1.85 o 
  -1  13   2       79.23       80.30      3.28 o 
   0  13   2       25.94       30.08      2.64 o 
   1  13   2      186.48      162.68      4.58 o 
   2  13   2        3.20        3.30      2.28 o 
   3  13   2       61.54       65.38      3.20 o 
   4  13   2      103.66      102.36      4.02 o 
   5  13   2        7.23        7.04      2.35 o 
   6  13   2        1.26        2.50      3.20 o 
  -6  14   2        0.04        3.21      4.35 o 
  -5  14   2      164.63      185.76      5.25 o 
  -4  14   2       52.80       64.99      3.20 o 
  -3  14   2        4.60        5.05      2.00 o 
  -2  14   2       24.75       30.14      2.86 o 
  -1  14   2       95.55       88.80      3.59 o 
   0  14   2       43.35       38.58      2.74 o 
   1  14   2        2.24       -0.29      1.93 o 
   2  14   2      117.44      122.37      5.63 o 
   3  14   2       51.23       45.94      2.98 o 
   4  14   2        0.56        1.92      2.18 o 
   5  14   2       17.05       32.24      4.17 o 
  -4  15   2       13.94       20.55      3.50 o 
  -3  15   2       15.88       20.98      2.72 o 
  -2  15   2        0.97       -1.64      1.69 o 
  -1  15   2        0.40       -2.52      1.85 o 
   0  15   2       32.34       40.24      3.23 o 
   1  15   2        3.62        6.73      2.31 o 
   2  15   2       10.60       15.68      2.77 o 
   3  15   2        6.97        7.33      2.43 o 
  -2  16   2       22.06       26.29      2.92 o 
  -1  16   2       69.90      103.09      5.11 o 
   0  16   2       22.21       26.06      3.10 o 
   1  16   2        1.02        2.23      2.26 o 
 -11   0   3       31.64       44.55      5.17 o 
  -9   0   3       15.99       20.69      4.65 o 
  -7   0   3       39.57       35.81      2.96 o 
  -5   0   3      355.81      335.94      9.37 o 
  -3   0   3     2579.68     2495.58     30.33 o 
  -1   0   3    19107.65    19895.60    567.91 o 
   1   0   3    59296.26    63900.78    741.24 o 
   3   0   3      723.00      806.35     28.39 o 
   5   0   3      627.35      596.82     10.42 o 
   7   0   3       11.71       14.77      2.95 o 
   9   0   3      463.77      447.90     11.05 o 
 -12   1   3       22.96       27.67      4.64 o 
 -11   1   3      343.19      348.91     11.32 o 
 -10   1   3        0.67       -1.18      2.23 o 
  -9   1   3      177.42      179.28      5.32 o 
  -8   1   3      190.10      186.25      4.79 o 
  -7   1   3      680.83      691.05      8.76 o 
  -6   1   3      366.48      391.78      5.70 o 
  -5   1   3       11.29       13.33      1.27 o 
  -4   1   3      176.42      180.48      3.48 o 
  -3   1   3      187.07      159.02      2.55 o 
  -2   1   3     5887.86     5800.83     47.52 o 
  -1   1   3      586.86      564.03      6.22 o 
   0   1   3     6525.40     6117.02     79.17 o 
   1   1   3    15047.66    15189.87    126.67 o 
   2   1   3     2591.93     2673.04     22.78 o 
   3   1   3      104.36      114.37      2.35 o 
   4   1   3       22.79       24.92      1.59 o 
   5   1   3      138.76      134.03      3.07 o 
   6   1   3       76.00       79.89      2.66 o 
   7   1   3      842.26      781.86      9.99 o 
   8   1   3        0.32       -0.49      1.63 o 
   9   1   3      259.08      254.15      5.80 o 
  10   1   3       27.17       40.06      3.39 o 
 -12   2   3        4.43        4.76      2.52 o 
 -11   2   3       66.58       62.60      3.41 o 
 -10   2   3      849.56      798.29     12.29 o 
  -9   2   3      275.68      274.40      5.69 o 
  -8   2   3       18.93       26.17      2.31 o 
  -7   2   3      660.43      664.63      8.58 o 
  -6   2   3      332.34      318.92      5.07 o 
  -5   2   3     1034.12     1147.94     10.73 o 
  -4   2   3     3874.99     3921.41     29.72 o 
  -3   2   3     2440.31     2433.18     18.81 o 
  -2   2   3     1588.32     1493.99     12.31 o 
  -1   2   3     2421.85     2328.25     17.76 o 
   0   2   3     1636.33     1700.21     13.27 o 
   1   2   3      714.40      729.84      6.34 o 
   2   2   3       46.31       41.03      1.47 o 
   3   2   3       29.18       26.17      1.36 o 
   4   2   3      418.50      383.81      5.23 o 
   5   2   3      293.78      287.94      5.60 o 
   6   2   3      222.98      216.77      4.32 o 
   7   2   3       90.66       88.99      3.04 o 
   8   2   3      353.88      342.61      6.35 o 
   9   2   3       83.32       80.80      3.47 o 
  10   2   3      104.05      117.87      4.97 o 
 -11   3   3      144.87      145.98      4.85 o 
 -10   3   3      192.44      191.44      5.12 o 
  -9   3   3       13.88       11.83      2.98 o 
  -8   3   3      153.07      150.13      3.91 o 
  -7   3   3      101.88       94.85      2.94 o 
  -6   3   3     1200.85     1249.85     11.28 o 
  -5   3   3      187.32      227.08      2.88 o 
  -4   3   3      478.88      487.18      5.69 o 
  -3   3   3       35.84       26.37      1.05 o 
  -2   3   3     3071.14     3063.14     23.19 o 
  -1   3   3     1446.50     1437.70     14.00 o 
   0   3   3      191.47      163.40      2.23 o 
   1   3   3       13.28       16.58      0.85 o 
   2   3   3      202.03      207.38      3.59 o 
   3   3   3      320.14      349.88      4.29 o 
   4   3   3      163.42      168.37      3.26 o 
   5   3   3      195.82      194.87      4.01 o 
   6   3   3       10.34       19.31      1.88 o 
   7   3   3       31.81       32.62      2.12 o 
   8   3   3        1.16       -1.03      1.62 o 
   9   3   3        1.08       -0.14      1.85 o 
  10   3   3       14.24       15.31      3.14 o 
 -11   4   3       40.00       43.12      3.34 o 
 -10   4   3      240.66      243.23      5.75 o 
  -9   4   3      656.22      682.56      9.81 o 
  -8   4   3       11.91       14.83      2.02 o 
  -7   4   3       64.62       62.05      2.54 o 
  -6   4   3      167.99      177.18      2.67 o 
  -5   4   3        1.50       -0.14      0.98 o 
  -4   4   3     2917.54     2982.18     21.22 o 
  -3   4   3       51.89       47.38      1.39 o 
  -2   4   3       65.66       67.47      1.46 o 
  -1   4   3      192.34      169.76      2.56 o 
   0   4   3      326.89      304.41      3.54 o 
   1   4   3     1071.77     1116.28      9.39 o 
   2   4   3       19.18       18.26      1.07 o 
   3   4   3     1349.33     1448.74     13.26 o 
   4   4   3      310.82      316.87      4.25 o 
   5   4   3        6.91        5.70      1.35 o 
   6   4   3      625.66      616.66     12.90 o 
   7   4   3      159.54      143.06      3.84 o 
   8   4   3       53.95       58.46      2.87 o 
   9   4   3       61.78       65.07      3.18 o 
  10   4   3       37.06       41.29      3.87 o 
 -11   5   3       47.09       49.66      3.64 o 
 -10   5   3      202.84      199.40      5.53 o 
  -9   5   3      223.59      220.67      5.23 o 
  -8   5   3      172.72      191.61      4.62 o 
  -7   5   3      310.00      305.61      5.46 o 
  -6   5   3      108.97      115.50      2.27 o 
  -5   5   3        1.75        1.79      0.83 o 
  -4   5   3      207.26      205.27      3.24 o 
  -3   5   3       37.99       42.35      1.43 o 
  -2   5   3      430.97      421.57      4.47 o 
  -1   5   3      272.82      263.14      3.06 o 
   0   5   3      758.43      757.74      7.16 o 
   1   5   3       30.14       37.55      1.22 o 
   2   5   3      125.58      125.77      2.21 o 
   3   5   3      116.91      114.38      2.29 o 
   4   5   3       14.29       17.17      1.32 o 
   5   5   3       12.98       15.63      1.50 o 
   6   5   3       53.50       63.49      2.90 o 
   7   5   3      170.55      164.50      4.19 o 
   8   5   3       26.72       31.49      2.82 o 
   9   5   3        0.98        1.66      2.19 o 
 -11   6   3        4.12        5.43      2.42 o 
 -10   6   3       49.63       55.20      3.20 o 
  -9   6   3      105.28      103.68      3.79 o 
  -8   6   3      591.51      598.05      8.77 o 
  -7   6   3        3.26        1.44      1.48 o 
  -6   6   3      204.19      213.74      3.29 o 
  -5   6   3       47.05       50.99      1.61 o 
  -4   6   3       91.12      118.83      2.37 o 
  -3   6   3       48.29       72.48      1.64 o 
  -2   6   3     3109.97     3408.09     30.28 o 
  -1   6   3     1407.20     1519.71     20.88 o 
   0   6   3      961.80     1091.08     10.30 o 
   1   6   3     1046.56     1108.04      9.65 o 
   2   6   3       22.67       20.10      1.12 o 
   3   6   3       21.57       19.69      1.32 o 
   4   6   3      235.34      234.96      3.73 o 
   5   6   3      190.13      191.39      3.55 o 
   6   6   3        1.14        2.12      2.16 o 
   7   6   3       49.42       47.26      2.58 o 
   8   6   3        7.21        5.18      1.97 o 
   9   6   3       39.44       37.98      3.50 o 
 -11   7   3       71.32       74.73      3.84 o 
 -10   7   3       94.33       87.10      3.81 o 
  -9   7   3       69.24       81.19      3.48 o 
  -8   7   3      498.06      490.36      7.87 o 
  -7   7   3        0.74        0.72      1.84 o 
  -6   7   3        5.62        7.84      1.20 o 
  -5   7   3       69.26       62.75      1.89 o 
  -4   7   3       81.57       67.95      1.77 o 
  -3   7   3     1517.92     1601.72     12.48 o 
  -2   7   3      589.27      563.48      5.72 o 
  -1   7   3       60.65       85.96      2.19 o 
   0   7   3       37.90       38.60      1.81 o 
   1   7   3      265.10      294.21      3.62 o 
   2   7   3      291.21      313.41      4.12 o 
   3   7   3       20.87       19.75      1.35 o 
   4   7   3        5.55        8.91      1.32 o 
   5   7   3      286.08      283.77      4.85 o 
   6   7   3      318.72      301.94      4.94 o 
   7   7   3       15.22       29.98      5.50 o 
   8   7   3      200.98      178.45      6.85 o 
   9   7   3        4.09        6.62      3.75 o 
 -10   8   3       15.23       22.36      3.46 o 
  -9   8   3      330.84      323.34      6.65 o 
  -8   8   3       66.63       68.94      3.65 o 
  -7   8   3        0.15       -0.34      1.91 o 
  -6   8   3      601.58      579.63      6.40 o 
  -5   8   3      701.11      678.12      6.90 o 
  -4   8   3      445.14      431.86      4.91 o 
  -3   8   3       61.61       42.57      1.74 o 
  -2   8   3      157.84      156.73      2.88 o 
  -1   8   3       49.94       46.63      1.76 o 
   0   8   3      121.73      146.03      3.02 o 
   1   8   3      125.14      131.61      2.94 o 
   2   8   3      251.49      249.75      4.33 o 
   3   8   3       49.41       39.25      2.08 o 
   4   8   3        5.65       10.37      1.70 o 
   5   8   3       28.97       33.47      2.17 o 
   6   8   3       27.91       26.29      2.27 o 
   7   8   3      214.32      191.91      7.60 o 
   8   8   3       32.97       37.72      4.00 o 
   9   8   3       41.91       47.32      4.63 o 
 -10   9   3        0.36       -1.78      3.41 o 
  -9   9   3       39.97       40.60      4.62 o 
  -8   9   3       78.65       77.92      7.16 o 
  -7   9   3      189.83      177.39      9.46 o 
  -6   9   3       67.23       49.63      3.80 o 
  -5   9   3     1499.47     1482.65     15.84 o 
  -4   9   3      133.53      123.65      3.41 o 
  -3   9   3      300.16      288.02      5.13 o 
  -2   9   3       39.56       39.50      2.05 o 
  -1   9   3     1822.25     1807.25     15.67 o 
   0   9   3        2.43        5.21      1.68 o 
   1   9   3       20.98       26.43      1.76 o 
   2   9   3      673.27      654.52      8.17 o 
   3   9   3      325.99      305.44      5.29 o 
   4   9   3      150.98      144.55      3.70 o 
   5   9   3       56.03       62.74      2.71 o 
   6   9   3        3.71        6.12      1.93 o 
   7   9   3      190.01      190.64      6.95 o 
   8   9   3        3.84        7.11      4.00 o 
  -9  10   3      132.90      138.25      6.76 o 
  -8  10   3      237.05      221.53     10.74 o 
  -7  10   3        4.56        4.56      4.85 o 
  -6  10   3      247.28      218.23      4.90 o 
  -5  10   3      705.39      647.90      9.03 o 
  -4  10   3       24.74       28.17      2.43 o 
  -3  10   3        1.04        1.26      1.45 o 
  -2  10   3        6.32        6.85      2.33 o 
  -1  10   3        1.22       -0.24      1.45 o 
   0  10   3      262.49      239.45      4.72 o 
   1  10   3        3.12        0.90      1.45 o 
   2  10   3        1.78       -1.74      1.44 o 
   3  10   3     2064.28     2038.59     20.72 o 
   4  10   3      130.42      126.80      3.91 o 
   5  10   3      239.17      244.70      6.36 o 
   6  10   3      153.26      176.15      7.59 o 
   7  10   3       26.69       39.83      7.11 o 
   8  10   3       78.62       90.88      8.26 o 
  -9  11   3        6.55        7.62      6.33 o 
  -8  11   3        2.21       -0.77      3.06 o 
  -7  11   3        5.51        4.36      2.83 o 
  -6  11   3       33.80       28.81      2.68 o 
  -5  11   3      255.36      236.05      5.78 o 
  -4  11   3      329.04      330.09      6.20 o 
  -3  11   3        0.23       -2.28      1.69 o 
  -2  11   3       52.43       48.66      2.49 o 
  -1  11   3      144.52      134.77      3.80 o 
   0  11   3      306.85      282.23      5.43 o 
   1  11   3      152.22      153.14      4.12 o 
   2  11   3       79.47       79.36      3.22 o 
   3  11   3     1371.21     1324.18     16.66 o 
   4  11   3       42.36       39.59      2.71 o 
   5  11   3       30.70       33.43      2.84 o 
   6  11   3      299.84      304.72     13.47 o 
   7  11   3       73.98       88.13      8.01 o 
  -8  12   3       11.91       11.91      3.85 o 
  -7  12   3       89.22      100.30      5.57 o 
  -6  12   3       80.50       74.25      3.30 o 
  -5  12   3      179.67      183.28      4.78 o 
  -4  12   3      118.33      103.60      3.61 o 
  -3  12   3        0.37       -1.61      1.75 o 
  -2  12   3        0.38       -1.70      1.64 o 
  -1  12   3      692.99      606.33      8.93 o 
   0  12   3       26.12       31.60      2.48 o 
   1  12   3      113.37      109.41      3.70 o 
   2  12   3     1643.03     1559.27     17.40 o 
   3  12   3       69.97       66.98      3.23 o 
   4  12   3        5.15        5.43      2.07 o 
   5  12   3       10.77       14.24      2.58 o 
   6  12   3      175.14      193.60     11.11 o 
  -7  13   3       22.21       32.64      4.68 o 
  -6  13   3      123.58      127.67      5.03 o 
  -5  13   3       72.38       67.32      3.22 o 
  -4  13   3        4.18        1.78      1.88 o 
  -3  13   3        8.13        4.38      2.04 o 
  -2  13   3        1.72        3.06      1.84 o 
  -1  13   3       74.23       79.21      3.34 o 
   0  13   3      155.89      135.66      4.17 o 
   1  13   3        4.08        1.32      1.76 o 
   2  13   3       58.10       55.88      3.03 o 
   3  13   3        0.06       -1.44      1.84 o 
   4  13   3       20.67       27.85      2.94 o 
   5  13   3       25.27       30.31      3.81 o 
  -6  14   3       17.69       16.81      3.18 o 
  -5  14   3       17.45       27.71      2.99 o 
  -4  14   3        9.09       18.44      5.01 o 
  -3  14   3        2.30       -3.28      2.19 o 
  -2  14   3        0.43        2.17      1.90 o 
  -1  14   3      158.08      146.74      4.48 o 
   0  14   3       25.16       29.68      2.99 o 
   1  14   3       69.43       74.31      3.39 o 
   2  14   3        6.50        5.68      2.19 o 
   3  14   3       16.29       18.88      2.78 o 
   4  14   3       46.51       49.49      3.83 o 
  -4  15   3       21.27       22.48      3.11 o 
  -3  15   3      172.66      203.97      5.56 o 
  -2  15   3      124.04      132.83      4.46 o 
  -1  15   3       11.14       12.44      2.59 o 
   0  15   3       31.80       33.46      3.69 o 
   1  15   3       35.98       39.45      2.95 o 
   2  15   3       21.44       35.95      2.97 o 
   3  15   3        5.98       12.14      2.90 o 
  -1  16   3       28.09       35.42      3.32 o 
 -12   0   4        0.04       -2.87      5.33 o 
 -10   0   4      526.20      497.03     11.86 o 
  -8   0   4      785.24      764.86     14.05 o 
  -6   0   4       21.02       18.42      2.63 o 
  -4   0   4     6042.17     6233.17     72.78 o 
  -2   0   4       47.59       48.46      1.78 o 
   0   0   4     5722.33     5649.97     69.38 o 
   2   0   4      257.96      232.22      4.60 o 
   4   0   4      700.64      710.88     11.44 o 
   6   0   4      576.92      536.61     10.49 o 
   8   0   4        9.66        6.27      5.63 o 
  10   0   4       12.39       21.07      5.70 o 
 -12   1   4        8.14       12.09      2.79 o 
 -11   1   4       71.54       70.88      3.58 o 
 -10   1   4      138.53      146.68      6.68 o 
  -9   1   4      163.85      171.95      4.51 o 
  -8   1   4       18.51       25.51      2.18 o 
  -7   1   4       32.09       31.61      2.04 o 
  -6   1   4      534.48      542.55      7.04 o 
  -5   1   4      853.88      944.24     18.57 o 
  -4   1   4      998.71     1121.01     10.99 o 
  -3   1   4        1.76        5.34      1.24 o 
  -2   1   4     7217.21     7146.12     58.33 o 
  -1   1   4     1017.16     1008.38      9.22 o 
   0   1   4      449.56      413.89      6.84 o 
   1   1   4     3843.74     3731.42     39.62 o 
   2   1   4     1228.27     1193.73     28.75 o 
   3   1   4     7228.66     7262.79     59.57 o 
   4   1   4     2373.58     2395.44     27.40 o 
   5   1   4       98.03       91.02      4.37 o 
   6   1   4       20.33       20.97      1.98 o 
   7   1   4      330.18      307.97      5.71 o 
   8   1   4       22.82       31.98      2.43 o 
   9   1   4      154.22      144.21      5.24 o 
  10   1   4        0.74        2.25      3.04 o 
 -12   2   4       20.82       26.36      3.37 o 
 -11   2   4        0.69       -2.73      2.42 o 
 -10   2   4      736.20      703.69     10.37 o 
  -9   2   4       19.11       25.80      2.54 o 
  -8   2   4       15.99       19.03      2.18 o 
  -7   2   4        2.03        1.63      1.27 o 
  -6   2   4       32.75       41.31      1.43 o 
  -5   2   4     1485.97     1693.38     16.07 o 
  -4   2   4      127.39      108.72      2.63 o 
  -3   2   4     2554.48     2454.31     19.05 o 
  -2   2   4     1628.34     1647.24     13.08 o 
  -1   2   4     2542.47     2489.58     19.05 o 
   0   2   4      111.75      101.55      2.62 o 
   1   2   4        9.02        9.48      1.33 o 
   2   2   4      598.11      643.24      6.76 o 
   3   2   4      629.23      647.44     24.72 o 
   4   2   4     2260.02     2282.24     26.52 o 
   5   2   4      104.48      101.02      2.78 o 
   6   2   4      329.11      335.21      5.60 o 
   7   2   4        0.11       -1.29      1.50 o 
   8   2   4        2.60        0.87      2.50 o 
   9   2   4      102.75      102.53      4.54 o 
  10   2   4        8.11        5.89      7.16 o 
 -12   3   4       89.31       86.04      4.15 o 
 -11   3   4      118.72      125.01      4.46 o 
 -10   3   4      317.98      306.09      6.43 o 
  -9   3   4        0.78        1.91      1.80 o 
  -8   3   4       77.22       77.77      2.97 o 
  -7   3   4        8.02        7.49      1.52 o 
  -6   3   4       11.43       16.21      1.31 o 
  -5   3   4        1.25       -0.70      0.86 o 
  -4   3   4      196.06      205.78      2.98 o 
  -3   3   4      111.05      125.59      2.14 o 
  -2   3   4     1780.51     1854.29     14.70 o 
  -1   3   4     1649.42     1617.14     12.83 o 
   0   3   4        2.89        1.13      0.52 o 
   1   3   4       93.38       90.29      2.09 o 
   2   3   4      182.37      176.06      2.70 o 
   3   3   4      867.56      891.29     10.23 o 
   4   3   4       27.01       27.51      1.59 o 
   5   3   4        0.00       -0.93      1.97 o 
   6   3   4       53.62       49.30      2.29 o 
   7   3   4       11.99       16.22      1.97 o 
   8   3   4       19.10       19.76      2.91 o 
   9   3   4      176.15      179.87     11.78 o 
 -11   4   4        9.14       12.23      3.04 o 
 -10   4   4       66.46       68.42      3.32 o 
  -9   4   4      415.24      403.60      8.95 o 
  -8   4   4      462.74      437.98      8.78 o 
  -7   4   4       44.43       41.51      2.30 o 
  -6   4   4      123.61      135.55      2.38 o 
  -5   4   4      466.93      546.28      6.01 o 
  -4   4   4     1380.91     1443.95     15.04 o 
  -3   4   4       21.24       28.30      1.25 o 
  -2   4   4     3730.99     3890.98     29.33 o 
  -1   4   4      854.87      815.85      7.20 o 
   0   4   4      951.68      960.66      8.27 o 
   1   4   4       55.94       45.56      1.32 o 
   2   4   4      525.80      563.12      5.74 o 
   3   4   4       14.45       18.37      1.25 o 
   4   4   4        9.59        9.69      1.34 o 
   5   4   4        9.88       14.46      2.44 o 
   6   4   4      107.88       99.88      3.05 o 
   7   4   4       14.31       18.94      2.40 o 
   8   4   4       95.95       91.51      4.83 o 
   9   4   4       36.39       40.26      3.41 o 
 -11   5   4      136.44      137.14      4.70 o 
 -10   5   4       68.50       60.24      3.24 o 
  -9   5   4        0.22        1.99      2.00 o 
  -8   5   4      207.84      216.61      4.86 o 
  -7   5   4      373.26      373.55      6.14 o 
  -6   5   4       15.02       17.79      1.27 o 
  -5   5   4        5.11        4.23      0.93 o 
  -4   5   4      148.87      144.22      2.92 o 
  -3   5   4      255.16      264.76      3.49 o 
  -2   5   4      682.56      733.67      6.87 o 
  -1   5   4     3071.43     3214.38     30.37 o 
   0   5   4      158.50      179.48      2.53 o 
   1   5   4      461.64      466.86      4.91 o 
   2   5   4        3.88        7.85      1.00 o 
   3   5   4      363.22      384.82      4.76 o 
   4   5   4       94.13       96.08      2.36 o 
   5   5   4       79.49       88.32      3.23 o 
   6   5   4       19.41       27.48      2.29 o 
   7   5   4      247.93      243.34      7.96 o 
   8   5   4        4.27        2.65      2.04 o 
   9   5   4       41.17       55.41      3.51 o 
 -11   6   4        0.27       -0.06      2.23 o 
 -10   6   4       11.46       11.25      2.54 o 
  -9   6   4      591.97      542.97     10.45 o 
  -8   6   4       63.41       66.77      3.19 o 
  -7   6   4        5.26        3.96      1.70 o 
  -6   6   4      259.70      251.24      3.65 o 
  -5   6   4        0.04       -0.35      0.84 o 
  -4   6   4        4.93        6.02      1.05 o 
  -3   6   4        0.44        0.90      0.76 o 
  -2   6   4       93.84      109.83      2.07 o 
  -1   6   4       21.05       17.85      1.03 o 
   0   6   4     1723.62     1800.74     14.62 o 
   1   6   4     1372.21     1342.10     12.84 o 
   2   6   4      216.20      202.08      3.12 o 
   3   6   4        3.36        5.41      1.20 o 
   4   6   4      446.85      447.47      5.65 o 
   5   6   4       96.93       85.68      2.47 o 
   6   6   4        4.08        3.90      1.42 o 
   7   6   4       16.82       17.91      3.68 o 
   8   6   4      106.00      117.06      4.65 o 
   9   6   4       10.72       13.97      3.01 o 
 -11   7   4        7.57        7.94      3.55 o 
 -10   7   4        0.13       -0.45      2.16 o 
  -9   7   4       67.40       68.96      3.24 o 
  -8   7   4      555.90      543.02      8.35 o 
  -7   7   4      174.96      172.65      4.21 o 
  -6   7   4       13.29       14.75      1.58 o 
  -5   7   4     1122.69     1084.30      9.56 o 
  -4   7   4       57.16       55.94      1.87 o 
  -3   7   4        1.01        6.81      1.10 o 
  -2   7   4       69.79       81.30      5.14 o 
  -1   7   4       46.91       54.32      2.54 o 
   0   7   4        5.80        4.71      1.32 o 
   1   7   4       36.52       45.05      4.06 o 
   2   7   4      828.72      855.25      8.33 o 
   3   7   4       58.52       67.76      2.02 o 
   4   7   4       21.15       25.66      1.65 o 
   5   7   4       62.63       64.24      2.60 o 
   6   7   4       15.70       16.53      2.36 o 
   7   7   4       95.69       87.88      6.41 o 
   8   7   4       32.43       40.76      4.66 o 
 -10   8   4       53.16       56.62      5.21 o 
  -9   8   4      174.56      173.35      4.88 o 
  -8   8   4       12.98       14.38      2.32 o 
  -7   8   4      229.58      211.10      4.76 o 
  -6   8   4      209.60      218.57      3.66 o 
  -5   8   4      145.61      141.19      2.83 o 
  -4   8   4      397.86      411.57      5.47 o 
  -3   8   4        0.02       -0.48      1.16 o 
  -2   8   4     1151.96     1183.43     12.25 o 
  -1   8   4       11.41        9.77      1.31 o 
   0   8   4      224.84      247.26      5.25 o 
   1   8   4       31.38       32.33      1.78 o 
   2   8   4        1.76        2.13      1.25 o 
   3   8   4      786.15      776.77      9.39 o 
   4   8   4      188.59      194.85      4.27 o 
   5   8   4       13.06       15.29      1.92 o 
   6   8   4        0.88        3.66      1.96 o 
   7   8   4       34.15       34.34      3.85 o 
   8   8   4      219.94      229.32      8.19 o 
 -10   9   4       46.70       51.21      4.64 o 
  -9   9   4       36.32       42.41      5.04 o 
  -8   9   4        0.26       -3.00      3.45 o 
  -7   9   4       14.00       21.03      3.62 o 
  -6   9   4      316.10      297.72      5.59 o 
  -5   9   4     1211.07     1162.51     15.64 o 
  -4   9   4      592.59      587.60      8.12 o 
  -3   9   4        0.07        0.17      1.15 o 
  -2   9   4        5.79       13.16      1.87 o 
  -1   9   4        0.25        0.92      1.70 o 
   0   9   4       38.26       35.77      1.83 o 
   1   9   4       55.30       52.97      2.22 o 
   2   9   4      373.57      374.41      5.82 o 
   3   9   4       12.19       15.34      1.93 o 
   4   9   4      329.20      319.85      5.71 o 
   5   9   4      124.70      135.96      5.01 o 
   6   9   4        1.14        2.99      2.93 o 
   7   9   4        0.05       -3.62      2.42 o 
   8   9   4       11.03       10.61      3.69 o 
  -9  10   4       21.12       32.55      7.51 o 
  -8  10   4        2.86        2.30      4.40 o 
  -7  10   4        1.27       -2.95      2.54 o 
  -6  10   4        5.18        9.58      2.02 o 
  -5  10   4        2.44        1.68      2.72 o 
  -4  10   4      872.07      840.94     10.67 o 
  -3  10   4       77.27       61.37      2.67 o 
  -2  10   4        6.77        4.86      1.62 o 
  -1  10   4      109.09       95.16      3.16 o 
   0  10   4        7.11        2.48      2.74 o 
   1  10   4       39.28       42.73      2.73 o 
   2  10   4        0.21       -1.06      2.07 o 
   3  10   4      380.88      393.95      7.71 o 
   4  10   4      250.11      250.37      6.12 o 
   5  10   4      254.09      244.94      7.91 o 
   6  10   4       21.59       34.08      6.66 o 
   7  10   4        4.49        3.85      4.05 o 
  -9  11   4       86.50      100.70      5.97 o 
  -8  11   4      124.78      119.26      6.12 o 
  -7  11   4       16.14       19.10      5.13 o 
  -6  11   4      196.98      200.95      4.89 o 
  -5  11   4        0.70        0.48      1.86 o 
  -4  11   4      522.66      457.48      7.52 o 
  -3  11   4      125.40      121.61      3.64 o 
  -2  11   4        2.87       -1.93      1.52 o 
  -1  11   4       97.01       93.42      3.27 o 
   0  11   4        0.18       -1.49      1.41 o 
   1  11   4       38.98       41.47      2.52 o 
   2  11   4     2446.98     2408.68     27.58 o 
   3  11   4       34.57       36.18      3.06 o 
   4  11   4       28.58       35.45      4.39 o 
   5  11   4        0.20        1.33      2.50 o 
   6  11   4        0.21        3.15      4.70 o 
  -8  12   4        0.53        2.98      3.25 o 
  -7  12   4        1.61        1.93      4.03 o 
  -6  12   4      287.64      268.31      5.91 o 
  -5  12   4        0.21       -1.50      1.78 o 
  -4  12   4       15.05       21.46      2.63 o 
  -3  12   4        8.41        5.05      1.89 o 
  -2  12   4        0.43       -0.29      1.92 o 
  -1  12   4        7.18       11.65      2.24 o 
   0  12   4      322.99      310.22      7.56 o 
   1  12   4      569.24      522.88      8.35 o 
   2  12   4      260.62      281.21      5.98 o 
   3  12   4      258.13      253.10      5.76 o 
   4  12   4       28.74       34.86      3.86 o 
   5  12   4        0.31       -1.10      2.81 o 
   6  12   4        3.81       10.41      5.20 o 
  -7  13   4       10.71        5.45      3.35 o 
  -6  13   4        0.04        3.11      2.43 o 
  -5  13   4        4.97        5.39      2.24 o 
  -4  13   4        2.26       -0.67      1.66 o 
  -3  13   4       74.24       68.37      3.13 o 
  -2  13   4       10.66        9.18      2.05 o 
  -1  13   4      106.77      108.56      3.74 o 
   0  13   4       27.89       24.74      2.69 o 
   1  13   4       77.84       71.11      3.25 o 
   2  13   4       27.08       32.58      2.93 o 
   3  13   4      100.12       92.35      4.53 o 
   4  13   4       24.55       34.36      4.38 o 
   5  13   4        8.89        5.38      2.91 o 
  -6  14   4        0.72        5.76      2.68 o 
  -5  14   4       19.99       33.51      5.44 o 
  -4  14   4       16.52       39.67      3.06 o 
  -3  14   4       11.04        9.64      2.33 o 
  -2  14   4       24.49       30.67      3.01 o 
  -1  14   4        1.36        2.92      1.93 o 
   0  14   4       24.11       28.91      2.98 o 
   1  14   4       12.57       16.96      2.57 o 
   2  14   4        2.31       -2.23      2.38 o 
   3  14   4        0.63       -2.86      3.28 o 
   4  14   4       38.93       47.44      4.08 o 
  -4  15   4        4.48        7.18      2.46 o 
  -3  15   4      143.99      184.12      5.39 o 
  -2  15   4       28.17       41.21      2.94 o 
  -1  15   4        1.09        3.08      2.14 o 
   0  15   4        0.07       -1.91      2.22 o 
   1  15   4        3.49        8.24      3.17 o 
   2  15   4       65.90       74.12      4.45 o 
 -11   0   5       32.59       29.22      7.91 o 
  -9   0   5      331.33      326.53     14.62 o 
  -7   0   5       13.94       12.17      2.41 o 
  -5   0   5     1628.61     1787.47     33.09 o 
  -3   0   5     2895.79     2872.54     34.80 o 
  -1   0   5     1237.48     1182.75     15.22 o 
   1   0   5      712.38      676.14      9.52 o 
   3   0   5    16516.27    16668.46    190.78 o 
   5   0   5       75.88       76.69      3.63 o 
   7   0   5       24.04       30.42      4.70 o 
   9   0   5        3.30       -1.00      3.65 o 
 -12   1   5        0.95        0.80      3.16 o 
 -11   1   5        0.04       -1.89      1.98 o 
 -10   1   5       34.90       41.08      2.99 o 
  -9   1   5      506.81      488.76      7.87 o 
  -8   1   5      268.00      259.60      5.16 o 
  -7   1   5       78.86       73.26      2.61 o 
  -6   1   5       93.03       86.69      2.57 o 
  -5   1   5        7.89       11.22      1.30 o 
  -4   1   5      369.89      371.86      4.86 o 
  -3   1   5       92.68       84.39      2.30 o 
  -2   1   5     1758.25     1705.64     15.07 o 
  -1   1   5       21.23       24.05      0.77 o 
   0   1   5       25.44       28.48      1.52 o 
   1   1   5     2035.88     2020.55     32.76 o 
   2   1   5      939.89      957.39     10.99 o 
   3   1   5     2225.95     2191.34     19.69 o 
   4   1   5      239.00      224.26      3.94 o 
   5   1   5        0.02       -1.44      1.14 o 
   6   1   5      123.65      114.79      3.30 o 
   7   1   5       39.37       36.92      2.79 o 
   8   1   5       28.73       34.52      4.24 o 
   9   1   5        5.73       16.82      3.62 o 
 -12   2   5       52.04       42.62      3.32 o 
 -11   2   5      410.54      409.61      7.94 o 
 -10   2   5        3.29        0.89      1.95 o 
  -9   2   5       19.51       23.83      2.58 o 
  -8   2   5       34.21       35.11      2.20 o 
  -7   2   5      133.40      132.81      3.44 o 
  -6   2   5      911.93      946.03     10.52 o 
  -5   2   5        1.57        0.39      0.93 o 
  -4   2   5     1451.34     1491.19     15.19 o 
  -3   2   5       85.00       90.47      2.02 o 
  -2   2   5      748.90      735.18      8.28 o 
  -1   2   5      672.51      650.69      6.46 o 
   0   2   5       36.93       35.61      1.54 o 
   1   2   5       58.90       61.02      1.67 o 
   2   2   5      191.93      196.63      3.74 o 
   3   2   5       13.82       12.61      1.57 o 
   4   2   5      284.42      262.38      4.33 o 
   5   2   5      190.16      197.76      4.01 o 
   6   2   5      504.69      497.29      7.27 o 
   7   2   5        7.92        6.94      1.94 o 
   8   2   5        9.00        6.92      3.03 o 
   9   2   5       10.05       -1.01      3.04 o 
 -12   3   5       63.21       55.42      3.71 o 
 -11   3   5        7.07        1.21      2.25 o 
 -10   3   5        7.44        3.59      3.34 o 
  -9   3   5       72.48       74.29      3.68 o 
  -8   3   5      535.75      520.66      7.79 o 
  -7   3   5       20.35       26.84      2.02 o 
  -6   3   5      151.51      161.15      3.52 o 
  -5   3   5      447.62      421.02      5.31 o 
  -4   3   5       26.39       22.68      1.24 o 
  -3   3   5       12.20        7.99      0.93 o 
  -2   3   5      329.16      364.03      4.45 o 
  -1   3   5       15.99       22.91      1.57 o 
   0   3   5      641.61      636.10      6.55 o 
   1   3   5        0.16        2.55      0.84 o 
   2   3   5       26.91       40.81      9.28 o 
   3   3   5        0.60       -0.93      0.94 o 
   4   3   5       16.33       22.10      2.02 o 
   5   3   5       18.62       19.79      1.92 o 
   6   3   5      198.73      182.76      5.83 o 
   7   3   5        8.83       10.53      2.16 o 
   8   3   5      326.85      327.62      7.57 o 
   9   3   5        5.70        5.58      3.17 o 
 -11   4   5       20.19       22.52      3.01 o 
 -10   4   5       49.45       45.10      2.98 o 
  -9   4   5      158.93      150.08      4.32 o 
  -8   4   5      520.55      516.17      7.86 o 
  -7   4   5      131.95      140.74      3.64 o 
  -6   4   5        2.73        3.52      1.37 o 
  -5   4   5        7.14        5.32      1.41 o 
  -4   4   5      791.05      854.96      9.19 o 
  -3   4   5      634.84      666.74      7.71 o 
  -2   4   5      256.02      259.75      6.22 o 
  -1   4   5      356.84      366.88      4.01 o 
   0   4   5      118.74      130.05      2.08 o 
   1   4   5        7.43       10.91      0.94 o 
   2   4   5        3.83        5.58      0.93 o 
   3   4   5        9.17        8.65      1.24 o 
   4   4   5       63.74       66.80      2.25 o 
   5   4   5       71.37       64.51      3.98 o 
   6   4   5       60.11       54.66      3.65 o 
   7   4   5        3.68        5.34      2.09 o 
   8   4   5      359.09      328.49      7.64 o 
   9   4   5        0.00        1.16      2.97 o 
 -11   5   5        6.75        3.76      2.38 o 
 -10   5   5        1.15       -2.82      1.95 o 
  -9   5   5       23.97       25.33      2.65 o 
  -8   5   5     1469.40     1404.56     15.57 o 
  -7   5   5      377.68      367.79      6.14 o 
  -6   5   5        8.08        7.95      1.15 o 
  -5   5   5      515.35      502.95      6.59 o 
  -4   5   5      526.00      546.23      6.01 o 
  -3   5   5      113.06      115.48      2.62 o 
  -2   5   5     1398.82     1529.49     14.40 o 
  -1   5   5      139.02      169.78      3.03 o 
   0   5   5        0.07       -0.49      1.11 o 
   1   5   5       29.22       32.97      1.30 o 
   2   5   5     1455.92     1446.83     12.51 o 
   3   5   5       12.59       10.57      1.24 o 
   4   5   5        0.33       -1.07      1.06 o 
   5   5   5       48.77       63.61      2.96 o 
   6   5   5      113.26      102.71      3.84 o 
   7   5   5       21.30       23.18      4.60 o 
   8   5   5       15.25       19.14      2.95 o 
   9   5   5        8.30       15.97      3.77 o 
 -11   6   5        3.95       -0.91      2.23 o 
 -10   6   5       43.11       38.72      2.85 o 
  -9   6   5      148.87      132.55      4.21 o 
  -8   6   5       40.07       38.16      2.54 o 
  -7   6   5      543.60      529.84      7.73 o 
  -6   6   5      521.76      510.91      8.40 o 
  -5   6   5       20.82       27.13      1.57 o 
  -4   6   5       49.22       38.60      1.59 o 
  -3   6   5      233.12      260.71      3.63 o 
  -2   6   5       65.39       64.12      1.70 o 
  -1   6   5     1301.60     1391.16     12.75 o 
   0   6   5     2057.17     2100.02     22.74 o 
   1   6   5      298.87      314.00      4.02 o 
   2   6   5      323.90      338.76      6.29 o 
   3   6   5      327.69      345.99      4.67 o 
   4   6   5       29.85       36.39      2.02 o 
   5   6   5      118.22      107.49      3.74 o 
   6   6   5       22.86       27.72      2.63 o 
   7   6   5       69.21       62.17      3.41 o 
   8   6   5        8.89        7.32      4.28 o 
 -11   7   5        1.33        5.22      2.61 o 
 -10   7   5        1.56        0.90      1.98 o 
  -9   7   5      231.33      226.46      5.46 o 
  -8   7   5      119.89      116.55      3.75 o 
  -7   7   5      689.64      663.21      9.03 o 
  -6   7   5       22.31       25.88      1.64 o 
  -5   7   5        0.00       -0.75      1.02 o 
  -4   7   5      239.08      239.85      4.48 o 
  -3   7   5       99.38      103.00      2.27 o 
  -2   7   5      187.69      186.78      2.92 o 
  -1   7   5      533.33      570.31      6.94 o 
   0   7   5       48.44       56.54      2.12 o 
   1   7   5       97.00      106.59      2.72 o 
   2   7   5        6.33       11.54      1.55 o 
   3   7   5        0.61       -0.11      1.65 o 
   4   7   5      107.30      112.03      3.90 o 
   5   7   5       31.37       36.75      2.76 o 
   6   7   5       18.57       26.29      5.03 o 
   7   7   5      185.05      181.92      6.74 o 
   8   7   5       28.25       40.73      5.48 o 
 -10   8   5       31.01       35.92      4.95 o 
  -9   8   5       34.30       43.53      2.84 o 
  -8   8   5       13.07       21.70      3.92 o 
  -7   8   5      193.24      176.81      5.03 o 
  -6   8   5       14.50       11.83      1.74 o 
  -5   8   5        3.28        0.41      1.40 o 
  -4   8   5      529.29      482.81      9.36 o 
  -3   8   5      189.83      179.30      4.32 o 
  -2   8   5       23.97       24.97      1.66 o 
  -1   8   5        2.34        5.03      1.89 o 
   0   8   5       59.82       60.08      2.13 o 
   1   8   5      261.79      240.00      4.29 o 
   2   8   5       89.61       88.22      2.72 o 
   3   8   5      631.92      642.36      8.40 o 
   4   8   5       36.20       35.81      2.69 o 
   5   8   5      176.54      182.79      5.23 o 
   6   8   5       39.09       38.96      4.10 o 
   7   8   5      128.13      141.99      8.51 o 
   8   8   5        2.53        4.37      2.86 o 
 -10   9   5        3.34        0.80      3.01 o 
  -9   9   5       31.03       37.34      4.28 o 
  -8   9   5       79.29       81.31      4.86 o 
  -7   9   5      313.05      281.50      8.39 o 
  -6   9   5      119.26      113.67      3.50 o 
  -5   9   5      124.81      110.71      2.99 o 
  -4   9   5       35.22       34.83      2.16 o 
  -3   9   5      975.75      935.58     10.68 o 
  -2   9   5       30.69       35.34      1.96 o 
  -1   9   5       23.87       25.81      1.77 o 
   0   9   5       15.82       17.07      1.71 o 
   1   9   5       52.15       51.47      2.27 o 
   2   9   5       31.93       31.07      2.14 o 
   3   9   5       14.12       17.38      2.95 o 
   4   9   5      544.43      543.46      9.49 o 
   5   9   5      388.50      387.45      8.01 o 
   6   9   5        0.05        4.17      2.44 o 
   7   9   5      420.58      421.23     11.09 o 
  -9  10   5       11.18       10.20      6.46 o 
  -8  10   5        0.59       -0.40      3.50 o 
  -7  10   5       46.41       36.89      3.70 o 
  -6  10   5       49.69       49.30      2.63 o 
  -5  10   5      221.16      198.90      4.68 o 
  -4  10   5     1113.95      984.41     13.24 o 
  -3  10   5      193.78      187.21      4.36 o 
  -2  10   5      168.57      157.04      4.50 o 
  -1  10   5        4.52        3.08      1.86 o 
   0  10   5       14.35       12.55      2.41 o 
   1  10   5      876.67      866.39     12.80 o 
   2  10   5       38.27       37.15      3.63 o 
   3  10   5        1.06       -2.08      1.83 o 
   4  10   5      339.16      351.00      7.51 o 
   5  10   5      114.71      120.13      4.55 o 
   6  10   5        0.84        0.05      7.88 o 
   7  10   5       13.13       13.26      5.10 o 
  -9  11   5       27.15       39.02      4.71 o 
  -8  11   5        6.78       19.33      4.00 o 
  -7  11   5        4.11        1.25      2.42 o 
  -6  11   5      325.42      321.59      7.17 o 
  -5  11   5      171.47      158.01      4.35 o 
  -4  11   5        1.35        0.34      1.57 o 
  -3  11   5      474.41      440.29      7.28 o 
  -2  11   5      536.46      468.81      7.47 o 
  -1  11   5       24.11       27.62      2.67 o 
   0  11   5      147.38      134.64      4.37 o 
   1  11   5       24.59       28.43      3.49 o 
   2  11   5      391.50      382.30      9.99 o 
   3  11   5       92.88      100.27      5.37 o 
   4  11   5      232.17      241.25      8.10 o 
   5  11   5       20.79       25.29      5.60 o 
   6  11   5       45.71       46.09      6.56 o 
  -8  12   5       62.22       60.93      4.90 o 
  -7  12   5        4.90        7.13      3.13 o 
  -6  12   5       37.91       37.46      2.76 o 
  -5  12   5       19.16       21.50      3.06 o 
  -4  12   5       89.10       67.73      3.07 o 
  -3  12   5        9.62       13.69      2.12 o 
  -2  12   5       93.40       89.40      3.62 o 
  -1  12   5       15.34       19.81      2.40 o 
   0  12   5      111.80      124.85      4.08 o 
   1  12   5        2.20       -0.01      2.28 o 
   2  12   5      329.25      325.18     22.18 o 
   3  12   5       94.66       97.26      7.11 o 
   4  12   5       47.26       48.77      4.51 o 
   5  12   5      242.22      260.33      7.41 o 
  -7  13   5        0.94        5.22      8.01 o 
  -6  13   5        4.80        4.79      2.30 o 
  -5  13   5        1.29       -1.05      1.83 o 
  -4  13   5        2.15        5.41      2.14 o 
  -3  13   5        7.32        8.37      2.28 o 
  -2  13   5       65.11       47.49      2.82 o 
  -1  13   5        1.96        3.59      1.84 o 
   0  13   5       72.58       70.06      3.28 o 
   1  13   5       30.58       38.05      3.67 o 
   2  13   5      504.54      506.32     12.36 o 
   3  13   5      122.89      132.31      5.43 o 
   4  13   5      132.01      138.16      5.58 o 
  -6  14   5        7.63       17.37      3.25 o 
  -5  14   5       68.24       93.36      3.95 o 
  -4  14   5       14.11       16.57      4.41 o 
  -3  14   5        8.09        5.98      3.05 o 
  -2  14   5       15.24       22.26      2.74 o 
  -1  14   5       29.47       31.50      2.78 o 
   0  14   5       49.75       53.67      3.69 o 
   1  14   5       24.93       32.65      3.75 o 
   2  14   5        0.69        0.43      2.83 o 
   3  14   5        8.61       10.66      4.81 o 
  -4  15   5       22.32       25.88      3.09 o 
  -3  15   5        0.42        2.21      2.28 o 
  -2  15   5       39.31       36.97      3.22 o 
  -1  15   5       76.23       95.77      4.65 o 
   0  15   5       20.49       34.87      4.14 o 
   1  15   5      108.61      115.48      6.36 o 
 -12   0   6       55.08       56.49      6.28 o 
 -10   0   6        1.77       -0.44      2.85 o 
  -8   0   6      356.90      359.55      8.73 o 
  -6   0   6      969.65     1051.42     16.11 o 
  -4   0   6     1035.92     1056.48     20.53 o 
  -2   0   6       71.52       71.32      3.40 o 
   0   0   6      229.74      271.11      5.41 o 
   2   0   6      764.71      742.86     10.95 o 
   4   0   6      387.13      366.59      8.94 o 
   6   0   6       67.31       62.31      6.01 o 
   8   0   6       76.92       79.77      6.86 o 
 -12   1   6       14.39       17.77      2.86 o 
 -11   1   6       35.13       33.90      3.21 o 
 -10   1   6      288.45      273.53      5.98 o 
  -9   1   6       65.11       52.32      2.93 o 
  -8   1   6       79.30       75.02      2.91 o 
  -7   1   6        7.99        9.12      1.68 o 
  -6   1   6      283.97      251.81      4.46 o 
  -5   1   6       36.35       35.58      1.67 o 
  -4   1   6      170.02      148.02      2.86 o 
  -3   1   6     4735.10     4959.62     41.27 o 
  -2   1   6      472.42      510.79      6.64 o 
  -1   1   6      340.29      344.32      4.78 o 
   0   1   6      167.57      163.13      3.23 o 
   1   1   6      199.74      220.08      2.96 o 
   2   1   6     6805.89     6900.53     56.76 o 
   3   1   6      232.37      254.55      3.98 o 
   4   1   6        1.55        3.90      3.20 o 
   5   1   6       73.58       64.97      3.18 o 
   6   1   6       50.30       37.20      3.50 o 
   7   1   6        1.93       -4.85      3.35 o 
   8   1   6        0.51       -0.75      2.56 o 
   9   1   6        2.68        1.91      3.63 o 
 -12   2   6        2.44        2.42      2.50 o 
 -11   2   6       69.06       66.25      3.48 o 
 -10   2   6      237.23      221.78      5.44 o 
  -9   2   6      492.71      474.49      8.16 o 
  -8   2   6      115.64      119.68      3.61 o 
  -7   2   6      167.74      173.41      4.10 o 
  -6   2   6      549.85      565.63      7.36 o 
  -5   2   6       24.15       36.64      1.72 o 
  -4   2   6      991.72     1111.20     11.12 o 
  -3   2   6      510.28      557.14      6.25 o 
  -2   2   6     1352.07     1354.85     12.41 o 
  -1   2   6       53.68       43.07      1.63 o 
   0   2   6        3.35        1.50      1.10 o 
   1   2   6      181.97      184.37      2.65 o 
   2   2   6        0.08        0.33      1.21 o 
   3   2   6        0.39        0.48      1.13 o 
   4   2   6        0.92        0.00      1.48 o 
   5   2   6     3140.99     2975.52     31.77 o 
   6   2   6      270.98      249.52      7.66 o 
   7   2   6      265.03      244.42      7.84 o 
   8   2   6       29.94       30.53      4.03 o 
   9   2   6       18.70       31.70      8.01 o 
 -12   3   6       23.85       39.14      3.78 o 
 -11   3   6        0.06       -1.39      2.08 o 
 -10   3   6      178.37      166.57      4.77 o 
  -9   3   6      139.67      137.68      4.08 o 
  -8   3   6      424.82      397.26      6.64 o 
  -7   3   6        0.05       -1.95      1.30 o 
  -6   3   6      219.74      225.95      4.25 o 
  -5   3   6        1.15        2.08      1.08 o 
  -4   3   6      165.08      160.61      3.07 o 
  -3   3   6     7130.66     7322.57     76.20 o 
  -2   3   6      135.13      160.01      2.62 o 
  -1   3   6      368.27      365.56      6.08 o 
   0   3   6      255.33      267.28      6.88 o 
   1   3   6      160.99      172.87      2.90 o 
   2   3   6       87.96       88.73      2.09 o 
   3   3   6       27.46       24.83      1.81 o 
   4   3   6       22.41       26.15      2.21 o 
   5   3   6       75.50       87.05      4.25 o 
   6   3   6       12.03       21.05      2.64 o 
   7   3   6       53.53       52.09      4.60 o 
   8   3   6       21.20       24.53      3.75 o 
 -11   4   6       63.48       69.61      3.60 o 
 -10   4   6      148.60      155.20      4.61 o 
  -9   4   6       84.96       77.38      3.22 o 
  -8   4   6      596.24      584.87      8.49 o 
  -7   4   6      197.71      189.44      4.23 o 
  -6   4   6        8.05       12.14      1.37 o 
  -5   4   6      321.58      351.75      4.63 o 
  -4   4   6        1.27       -1.12      0.75 o 
  -3   4   6      615.69      612.20      6.31 o 
  -2   4   6      247.43      252.21      3.32 o 
  -1   4   6     1336.30     1337.36     12.74 o 
   0   4   6      633.90      572.49      5.68 o 
   1   4   6       26.43       28.03      1.42 o 
   2   4   6      143.43      154.93      3.66 o 
   3   4   6        0.14       -1.64      1.27 o 
   4   4   6      387.29      355.54      6.56 o 
   5   4   6       44.56       51.44      2.87 o 
   6   4   6       23.07       27.74      2.66 o 
   7   4   6        0.90        2.23      3.20 o 
   8   4   6       92.48       87.99      5.04 o 
 -11   5   6      137.31      122.66      4.44 o 
 -10   5   6        0.00       -2.41      1.80 o 
  -9   5   6       27.37       34.93      2.64 o 
  -8   5   6       64.42       63.24      2.89 o 
  -7   5   6      407.49      386.13      6.37 o 
  -6   5   6     1767.38     1743.82     15.42 o 
  -5   5   6      681.38      646.77      7.07 o 
  -4   5   6      720.05      700.06      7.28 o 
  -3   5   6      430.86      468.30      5.87 o 
  -2   5   6        0.08        0.69      0.73 o 
  -1   5   6       49.21       49.29      1.51 o 
   0   5   6      718.07      722.99      6.97 o 
   1   5   6     1457.69     1428.98     12.28 o 
   2   5   6      268.52      269.73      4.54 o 
   3   5   6        0.07        1.31      1.40 o 
   4   5   6       67.16       61.42      2.83 o 
   5   5   6      103.64       98.27      4.93 o 
   6   5   6       10.38       14.06      2.42 o 
   7   5   6       45.21       42.15      3.69 o 
   8   5   6       33.94       41.66      5.20 o 
 -11   6   6       10.61       13.48      2.70 o 
 -10   6   6       10.87       12.08      2.77 o 
  -9   6   6       79.91       79.10      3.38 o 
  -8   6   6       22.15       34.64      2.85 o 
  -7   6   6      476.07      451.22      7.26 o 
  -6   6   6       28.03       28.36      1.83 o 
  -5   6   6        2.43        1.56      1.12 o 
  -4   6   6      140.95      136.49      2.74 o 
  -3   6   6      164.59      169.47      2.90 o 
  -2   6   6        0.01       -0.04      0.77 o 
  -1   6   6       66.81       86.44      1.96 o 
   0   6   6     1715.20     1706.43     17.54 o 
   1   6   6      127.49      128.40      3.28 o 
   2   6   6      231.90      247.84      4.40 o 
   3   6   6      147.16      147.16      4.14 o 
   4   6   6        7.41        4.55      1.66 o 
   5   6   6       57.68       61.48      3.08 o 
   6   6   6      278.09      262.78      7.80 o 
   7   6   6        0.53        2.10      2.67 o 
   8   6   6       23.14       28.72      5.70 o 
 -11   7   6        0.01        0.27      2.36 o 
 -10   7   6        2.17        2.62      2.37 o 
  -9   7   6       22.80       22.13      2.68 o 
  -8   7   6      375.47      402.55      7.05 o 
  -7   7   6      590.34      589.01      8.39 o 
  -6   7   6       60.37       60.62      2.09 o 
  -5   7   6       76.17       68.92      2.26 o 
  -4   7   6        4.06        4.33      1.31 o 
  -3   7   6        0.95       -1.24      0.82 o 
  -2   7   6      339.10      362.61      5.29 o 
  -1   7   6      106.92      120.14      2.80 o 
   0   7   6      140.98      138.39      3.49 o 
   1   7   6      246.58      237.46      5.09 o 
   2   7   6      258.13      264.90      5.64 o 
   3   7   6      467.64      477.82      8.29 o 
   4   7   6       18.47       21.80      3.36 o 
   5   7   6        1.17       -0.68      5.38 o 
   6   7   6       27.62       30.47      3.50 o 
   7   7   6       15.22       20.99      3.48 o 
 -10   8   6       29.72       30.63      3.63 o 
  -9   8   6       23.26       16.21      2.94 o 
  -8   8   6      170.30      169.58      5.28 o 
  -7   8   6     1154.45     1113.63     15.21 o 
  -6   8   6       33.85       33.83      2.10 o 
  -5   8   6      250.39      252.80      5.09 o 
  -4   8   6      722.47      716.41     10.47 o 
  -3   8   6       54.16       48.99      2.15 o 
  -2   8   6      184.90      184.33      3.72 o 
  -1   8   6       72.85       78.12      2.46 o 
   0   8   6      144.34      145.41      3.26 o 
   1   8   6      237.96      231.90      5.31 o 
   2   8   6      310.59      303.29      6.29 o 
   3   8   6        2.87        1.94      2.26 o 
   4   8   6       22.26       24.32      2.84 o 
   5   8   6        1.13        0.34      2.63 o 
   6   8   6       68.18       73.87      6.08 o 
   7   8   6       37.78       46.14      7.28 o 
 -10   9   6       24.83       40.23      5.83 o 
  -9   9   6        6.70        8.93      3.77 o 
  -8   9   6       18.45       17.33      3.55 o 
  -7   9   6       29.16       32.84      3.15 o 
  -6   9   6      100.86       90.02      2.91 o 
  -5   9   6       62.93       47.89      2.25 o 
  -4   9   6      311.55      315.86      5.48 o 
  -3   9   6      152.62      145.21      3.58 o 
  -2   9   6      832.41      781.33      9.42 o 
  -1   9   6      264.18      253.60      4.59 o 
   0   9   6        3.83        3.22      1.56 o 
   1   9   6      192.11      191.76      4.96 o 
   2   9   6       13.91       12.08      2.27 o 
   3   9   6       90.19       88.99      3.80 o 
   4   9   6        4.90        5.46      2.34 o 
   5   9   6        5.24        3.15      2.27 o 
   6   9   6       36.52       40.64      3.70 o 
   7   9   6       90.00      115.15     10.66 o 
  -9  10   6       10.43        9.79      3.48 o 
  -8  10   6      134.91      138.17      6.12 o 
  -7  10   6       11.96       10.28      3.78 o 
  -6  10   6        0.53       -2.32      1.56 o 
  -5  10   6        1.93       -1.83      1.60 o 
  -4  10   6      357.53      330.68      6.06 o 
  -3  10   6       50.21       38.05      2.68 o 
  -2  10   6      672.47      628.53      9.94 o 
  -1  10   6       11.35       20.60      2.46 o 
   0  10   6       92.36       87.00      4.28 o 
   1  10   6      260.15      271.38      6.12 o 
   2  10   6        7.69        6.34      2.43 o 
   3  10   6      163.21      172.99      5.16 o 
   4  10   6      145.21      141.99      4.98 o 
   5  10   6        1.22        4.15      2.44 o 
   6  10   6        2.22        3.80      4.95 o 
  -9  11   6        0.35        3.56      3.50 o 
  -8  11   6        9.44        2.50      4.25 o 
  -7  11   6        8.05       11.94      4.60 o 
  -6  11   6        3.60       -1.47      1.77 o 
  -5  11   6       50.94       48.79      2.77 o 
  -4  11   6       42.24       34.77      2.53 o 
  -3  11   6       15.36       23.25      2.57 o 
  -2  11   6        2.40       -0.46      1.80 o 
  -1  11   6      303.94      265.83      6.17 o 
   0  11   6      207.57      201.96      6.97 o 
   1  11   6       13.56       10.47      3.03 o 
   2  11   6       40.28       48.25      4.17 o 
   3  11   6       39.45       37.98      4.05 o 
   4  11   6      936.42      917.12     17.87 o 
   5  11   6       15.18       18.45      4.63 o 
  -8  12   6      107.38      118.89     10.23 o 
  -7  12   6       24.24       32.35      4.12 o 
  -6  12   6       70.13       79.50      3.52 o 
  -5  12   6       35.58       35.29      2.63 o 
  -4  12   6       38.82       33.07      2.50 o 
  -3  12   6       31.60       37.08      2.61 o 
  -2  12   6        1.84       10.42      2.11 o 
  -1  12   6      134.27      124.28      5.70 o 
   0  12   6      136.38      124.81      5.83 o 
   1  12   6        0.72       -3.36      2.24 o 
   2  12   6        5.73        4.66      3.18 o 
   3  12   6      585.16      554.35     13.21 o 
   4  12   6       83.00       88.68      5.75 o 
  -7  13   6      164.13      169.27      7.37 o 
  -6  13   6       14.83       19.33      2.75 o 
  -5  13   6      186.48      178.89      5.07 o 
  -4  13   6        3.08        3.40      1.96 o 
  -3  13   6        0.02        1.45      2.24 o 
  -2  13   6        5.26        3.14      2.41 o 
  -1  13   6       24.22       27.87      3.30 o 
   0  13   6      111.99      108.73      4.74 o 
   1  13   6        0.24        2.11      2.39 o 
   2  13   6        3.88        1.46      3.02 o 
   3  13   6        0.24        1.32      2.63 o 
  -5  14   6       85.19       81.71      3.71 o 
  -4  14   6        3.99        8.64      2.43 o 
  -3  14   6       14.05       22.98      3.56 o 
  -2  14   6        7.64        2.81      5.02 o 
  -1  14   6        0.05       -0.41      2.64 o 
   0  14   6        4.79        3.81      2.46 o 
   1  14   6       35.22       41.32      3.64 o 
   2  14   6       46.95       51.58      3.96 o 
  -3  15   6        0.22        1.79      2.70 o 
  -2  15   6       68.36       75.53      4.30 o 
  -1  15   6       69.16       72.80      4.47 o 
   0  15   6       15.38       25.99      4.01 o 
 -11   0   7       19.97       14.31      3.88 o 
  -9   0   7      278.87      288.08      8.20 o 
  -7   0   7      819.82      800.58     18.25 o 
  -5   0   7     1903.74     1978.15     26.16 o 
  -3   0   7     1208.57     1274.66     17.16 o 
  -1   0   7      701.34      714.65     10.07 o 
   1   0   7        8.61       27.14      6.86 o 
   3   0   7     2114.29     2161.90     41.63 o 
   5   0   7      328.82      345.63     13.17 o 
   7   0   7        5.24        0.55      3.25 o 
 -12   1   7       21.29       22.22      3.15 o 
 -11   1   7       18.02       19.49      2.64 o 
 -10   1   7        2.57        0.65      1.99 o 
  -9   1   7       26.50       30.02      2.72 o 
  -8   1   7      148.52      147.20      4.18 o 
  -7   1   7      575.02      571.04      7.84 o 
  -6   1   7      211.61      219.88      4.16 o 
  -5   1   7       64.50       77.30      3.16 o 
  -4   1   7      693.20      689.97      7.73 o 
  -3   1   7       26.42       39.40      1.50 o 
  -2   1   7      233.92      215.18      2.99 o 
  -1   1   7     1779.43     1769.30     18.45 o 
   0   1   7      271.01      272.23      5.24 o 
   1   1   7        1.10        1.87      0.95 o 
   2   1   7      309.22      329.88      5.43 o 
   3   1   7       30.22       35.31      3.06 o 
   4   1   7      480.90      466.84     13.00 o 
   5   1   7     2134.68     2058.55     29.80 o 
   6   1   7      111.08      107.65      5.48 o 
   7   1   7       73.61       64.33      4.33 o 
   8   1   7        1.38       -3.23      2.70 o 
 -12   2   7       16.34       16.50      2.95 o 
 -11   2   7        6.97        6.50      2.36 o 
 -10   2   7      268.76      253.64      7.21 o 
  -9   2   7     1146.94     1102.46     20.62 o 
  -8   2   7        2.11        2.58      1.63 o 
  -7   2   7       51.48       55.63      2.44 o 
  -6   2   7      668.77      624.99     11.55 o 
  -5   2   7       48.56       47.99      1.94 o 
  -4   2   7       38.80       63.94      2.02 o 
  -3   2   7       32.31       35.49      1.49 o 
  -2   2   7      773.47      770.14      7.78 o 
  -1   2   7      516.71      540.70      7.07 o 
   0   2   7       57.65       60.22      1.98 o 
   1   2   7       37.17       41.70      1.86 o 
   2   2   7       41.43       42.22      2.07 o 
   3   2   7      610.93      621.92      9.05 o 
   4   2   7        4.78        7.73      2.72 o 
   5   2   7      813.80      766.09     24.78 o 
   6   2   7        0.09       -3.03      2.39 o 
   7   2   7      116.61      113.10      8.73 o 
   8   2   7       30.98       33.60      4.34 o 
 -12   3   7       91.11       92.55      5.71 o 
 -11   3   7       42.64       46.70      3.18 o 
 -10   3   7      312.35      316.10      6.57 o 
  -9   3   7       50.27       46.62      2.68 o 
  -8   3   7       27.34       31.08      2.41 o 
  -7   3   7       34.42       32.86      2.93 o 
  -6   3   7      130.48      141.70      3.37 o 
  -5   3   7       21.31       23.11      1.66 o 
  -4   3   7      127.03      129.78      2.78 o 
  -3   3   7     2078.01     2174.93     22.18 o 
  -2   3   7       29.65       22.55      1.49 o 
  -1   3   7      194.15      188.41      3.82 o 
   0   3   7        0.01        0.10      0.93 o 
   1   3   7      660.58      622.76      8.33 o 
   2   3   7       46.38       50.43      2.74 o 
   3   3   7        1.31        0.11      1.36 o 
   4   3   7      162.32      166.18      6.13 o 
   5   3   7       21.30       22.58      3.63 o 
   6   3   7       12.03       20.61      5.03 o 
   7   3   7        6.04        8.90      3.08 o 
   8   3   7       42.27       62.80      4.63 o 
 -11   4   7        0.48       -2.03      2.09 o 
 -10   4   7      475.68      472.02      8.23 o 
  -9   4   7        0.65       -0.88      1.78 o 
  -8   4   7      285.78      275.69      5.48 o 
  -7   4   7      382.19      375.76      6.18 o 
  -6   4   7      242.43      227.20      4.38 o 
  -5   4   7      376.46      370.28      5.48 o 
  -4   4   7       10.59        7.06      1.26 o 
  -3   4   7       53.56       42.30      1.54 o 
  -2   4   7      383.93      368.70      5.74 o 
  -1   4   7       59.13       55.84      1.91 o 
   0   4   7       32.16       25.05      1.65 o 
   1   4   7        2.97        4.53      1.40 o 
   2   4   7       14.01       15.04      1.80 o 
   3   4   7       43.61       42.62      2.32 o 
   4   4   7      283.70      282.34      6.29 o 
   5   4   7      126.21      125.87      5.39 o 
   6   4   7      243.33      236.43      7.65 o 
   7   4   7       57.59       56.08      4.19 o 
   8   4   7        3.42        6.85      3.60 o 
 -11   5   7       17.63       18.57      2.95 o 
 -10   5   7      149.89      152.67      4.71 o 
  -9   5   7      121.10      106.87      3.79 o 
  -8   5   7       60.66       48.65      2.56 o 
  -7   5   7      121.67      119.81      3.53 o 
  -6   5   7     1564.04     1536.59     14.04 o 
  -5   5   7      333.24      317.25      4.55 o 
  -4   5   7       86.70       83.63      2.21 o 
  -3   5   7        0.67        0.98      1.19 o 
  -2   5   7      566.34      556.71      5.93 o 
  -1   5   7      276.58      264.23      4.20 o 
   0   5   7      921.65      938.43     10.11 o 
   1   5   7      186.74      189.19      4.12 o 
   2   5   7       28.27       33.47      2.17 o 
   3   5   7        5.86        1.80      1.75 o 
   4   5   7       33.04       33.85      2.64 o 
   5   5   7        9.37       13.66      2.91 o 
   6   5   7       24.33       22.24      3.43 o 
   7   5   7       87.33       91.74      5.13 o 
 -11   6   7        5.81       16.72      2.78 o 
 -10   6   7      270.57      253.88      6.01 o 
  -9   6   7        0.67       -2.47      1.65 o 
  -8   6   7       63.09       56.72      2.82 o 
  -7   6   7       61.87       62.50      2.77 o 
  -6   6   7     1067.90     1032.73     12.28 o 
  -5   6   7      552.82      520.73      6.32 o 
  -4   6   7      421.69      412.04      5.90 o 
  -3   6   7       63.13       58.65      1.85 o 
  -2   6   7      421.93      443.55      5.18 o 
  -1   6   7       22.66       25.83      1.61 o 
   0   6   7        6.49        4.84      1.78 o 
   1   6   7      265.70      276.18      4.66 o 
   2   6   7       81.42       83.97      2.82 o 
   3   6   7       79.80       75.36      3.23 o 
   4   6   7       83.40       85.92      4.93 o 
   5   6   7       12.04       10.22      2.34 o 
   6   6   7        0.19        4.60      4.45 o 
   7   6   7       18.83       18.36      5.35 o 
 -11   7   7       20.69       41.16      3.30 o 
 -10   7   7       41.44       42.67      3.12 o 
  -9   7   7        0.02       -2.28      1.75 o 
  -8   7   7      384.94      380.32      6.79 o 
  -7   7   7       73.94       81.16      3.16 o 
  -6   7   7      466.25      456.72      6.27 o 
  -5   7   7        0.12        0.24      1.22 o 
  -4   7   7      115.83      112.40      2.62 o 
  -3   7   7       36.93       39.85      1.93 o 
  -2   7   7        3.74        6.58      1.34 o 
  -1   7   7       11.14       11.92      4.23 o 
   0   7   7        8.75        6.45      1.66 o 
   1   7   7     1238.63     1206.20     15.22 o 
   2   7   7        2.04        3.53      1.93 o 
   3   7   7       55.98       62.59      3.78 o 
   4   7   7       83.87       84.34      4.44 o 
   5   7   7      280.81      267.65      7.94 o 
   6   7   7        8.48        4.15      3.55 o 
   7   7   7        9.82        6.66      3.35 o 
 -10   8   7       14.85       15.24      3.09 o 
  -9   8   7        3.96       -0.23      2.34 o 
  -8   8   7      111.72      110.11      4.48 o 
  -7   8   7      273.05      284.64     10.67 o 
  -6   8   7       50.09       44.93      2.56 o 
  -5   8   7       42.79       42.07      2.35 o 
  -4   8   7      172.26      169.34      3.88 o 
  -3   8   7       19.49       20.28      2.88 o 
  -2   8   7      217.66      218.76      4.19 o 
  -1   8   7      508.03      499.23      8.72 o 
   0   8   7       70.78       70.71      3.07 o 
   1   8   7        4.06        3.81      2.04 o 
   2   8   7      690.14      662.38     10.41 o 
   3   8   7      131.06      139.98      5.96 o 
   4   8   7       98.50       99.80      4.88 o 
   5   8   7        1.07       -2.26      3.00 o 
   6   8   7      105.06      111.20      5.57 o 
 -10   9   7      108.31      123.61      6.36 o 
  -9   9   7       14.79       29.95      4.34 o 
  -8   9   7       31.45       36.76      3.50 o 
  -7   9   7       17.41       18.85      3.40 o 
  -6   9   7      229.51      231.91      4.48 o 
  -5   9   7      459.26      414.65      7.86 o 
  -4   9   7      104.46       97.03      3.82 o 
  -3   9   7      271.24      274.11      5.04 o 
  -2   9   7      255.38      226.42      5.31 o 
  -1   9   7       13.28        9.83      2.13 o 
   0   9   7       13.49       21.36      2.49 o 
   1   9   7       29.18       31.59      2.69 o 
   2   9   7       72.91       77.48      4.14 o 
   3   9   7        1.34        1.78      2.22 o 
   4   9   7        3.34        2.52      2.24 o 
   5   9   7       72.16       79.86      7.41 o 
   6   9   7      124.56      137.06      6.24 o 
  -9  10   7        0.13        4.14      3.32 o 
  -8  10   7        1.59        1.41      7.78 o 
  -7  10   7       74.17       65.69      6.86 o 
  -6  10   7       47.12       49.50      2.72 o 
  -5  10   7       17.36       18.86      2.67 o 
  -4  10   7      374.96      338.01      7.13 o 
  -3  10   7        4.83        5.61      5.11 o 
  -2  10   7        3.17        0.27      1.85 o 
  -1  10   7      282.19      265.10      5.99 o 
   0  10   7       37.48       40.91      2.87 o 
   1  10   7       49.69       52.11      3.05 o 
   2  10   7       83.17       83.35      3.79 o 
   3  10   7       74.73       73.18      3.74 o 
   4  10   7       24.84       27.77      3.38 o 
   5  10   7       90.17      116.35      8.58 o 
  -8  11   7        0.04       -2.65      2.62 o 
  -7  11   7       76.11       74.62      4.90 o 
  -6  11   7       21.51       20.79      2.59 o 
  -5  11   7       16.72       22.27      2.60 o 
  -4  11   7       11.33       17.32      4.51 o 
  -3  11   7      518.03      433.86     10.55 o 
  -2  11   7       53.15       45.77      3.89 o 
  -1  11   7        0.15       -3.01      2.01 o 
   0  11   7      103.00      102.91      5.14 o 
   1  11   7       18.30       16.13      3.55 o 
   2  11   7        0.95        0.38      2.74 o 
   3  11   7      726.44      716.32     15.18 o 
   4  11   7        2.87        3.55      3.50 o 
   5  11   7       36.68       41.84      4.40 o 
  -7  12   7        0.46        3.63      3.17 o 
  -6  12   7       31.96       50.40      2.97 o 
  -5  12   7       38.56       40.11      2.81 o 
  -4  12   7       46.87       46.61      3.26 o 
  -3  12   7        4.81        1.01      3.36 o 
  -2  12   7      210.91      180.19      6.93 o 
  -1  12   7       79.52       76.83      4.67 o 
   0  12   7        7.70        7.66      4.48 o 
   1  12   7      310.63      286.71      9.64 o 
   2  12   7        9.85       10.35      3.36 o 
   3  12   7        0.74       -4.37      2.91 o 
   4  12   7      322.19      358.76     10.91 o 
  -6  13   7        1.26        2.18      3.35 o 
  -5  13   7        3.16        0.56      2.43 o 
  -4  13   7        8.93       10.42      2.92 o 
  -3  13   7        0.15       -0.41      3.05 o 
  -2  13   7       98.33       88.70      5.54 o 
  -1  13   7       48.00       61.55      4.57 o 
   0  13   7      340.40      347.12     10.20 o 
   1  13   7       86.77       97.49      5.66 o 
   2  13   7        9.73       10.94      3.51 o 
   3  13   7        1.72       -0.08      3.39 o 
  -5  14   7       20.99       34.53      5.33 o 
  -4  14   7       31.58       41.19      3.72 o 
  -3  14   7        4.76       -0.49      3.61 o 
  -2  14   7       14.94       23.59      3.22 o 
  -1  14   7       56.38       67.02      4.15 o 
   0  14   7       45.68       45.26      3.94 o 
   1  14   7       12.74       30.87      4.07 o 
 -12   0   8        9.07       17.97      4.38 o 
 -10   0   8        1.57       -1.86      4.85 o 
  -8   0   8      115.40      105.16      5.33 o 
  -6   0   8        7.61        6.85      2.43 o 
  -4   0   8       73.50       82.73      3.06 o 
  -2   0   8      538.63      575.99      9.90 o 
   0   0   8       66.49       77.47      4.70 o 
   2   0   8      249.70      260.90      9.66 o 
   4   0   8     4953.23     4883.93     86.77 o 
   6   0   8      112.25       94.09      7.86 o 
 -12   1   8      151.01      163.68      5.28 o 
 -11   1   8        0.07       -1.46      2.30 o 
 -10   1   8       52.38       42.34      2.83 o 
  -9   1   8       31.11       33.05      2.61 o 
  -8   1   8      197.83      182.68      4.42 o 
  -7   1   8       91.07      104.38      3.14 o 
  -6   1   8        8.02       11.94      1.58 o 
  -5   1   8       27.49       33.82      2.07 o 
  -4   1   8      596.98      636.02      7.37 o 
  -3   1   8        0.01       -1.12      0.75 o 
  -2   1   8       11.43       16.90      1.24 o 
  -1   1   8      353.58      364.41      5.26 o 
   0   1   8      224.77      238.30      3.99 o 
   1   1   8       33.42       33.41      2.63 o 
   2   1   8      424.40      391.96      8.55 o 
   3   1   8       16.94       28.32      8.31 o 
   4   1   8        0.28       11.21      5.70 o 
   5   1   8      201.04      196.73      7.08 o 
   6   1   8        0.84        0.17      3.65 o 
   7   1   8        0.97       -0.67      2.56 o 
 -12   2   8        0.10       -0.40      2.30 o 
 -11   2   8      119.45      102.66      4.07 o 
 -10   2   8      116.79      113.07      4.00 o 
  -9   2   8        1.21       -2.30      1.54 o 
  -8   2   8       39.24       39.48      2.46 o 
  -7   2   8        0.08       -1.85      1.32 o 
  -6   2   8      104.94      105.28      2.99 o 
  -5   2   8      174.88      174.75      3.50 o 
  -4   2   8      706.80      685.44      7.83 o 
  -3   2   8      161.24      159.44      2.83 o 
  -2   2   8      874.55      874.19     10.54 o 
  -1   2   8     1608.04     1600.58     17.23 o 
   0   2   8       49.22       45.32      1.86 o 
   1   2   8      398.94      433.99      6.52 o 
   2   2   8        0.72        0.33      1.92 o 
   3   2   8      156.91      156.32      5.59 o 
   4   2   8      116.73      114.34      5.27 o 
   5   2   8       11.38       11.06      3.39 o 
   6   2   8       38.49       35.47      3.85 o 
   7   2   8       59.86       47.83      4.14 o 
 -12   3   8       62.07       67.62      3.75 o 
 -11   3   8      202.75      175.68      5.23 o 
 -10   3   8       49.05       40.41      2.74 o 
  -9   3   8        0.58       -0.64      2.62 o 
  -8   3   8      430.38      414.23      6.91 o 
  -7   3   8      529.91      547.92      7.78 o 
  -6   3   8        1.56        0.97      1.63 o 
  -5   3   8      112.03      126.20      3.38 o 
  -4   3   8       72.33       70.12      2.17 o 
  -3   3   8      225.96      253.33      3.82 o 
  -2   3   8        0.15       -1.50      1.00 o 
  -1   3   8      106.48      103.29      2.74 o 
   0   3   8      181.83      167.94      4.24 o 
   1   3   8       39.68       45.41      2.12 o 
   2   3   8       69.57       60.31      3.73 o 
   3   3   8      280.56      269.81      7.28 o 
   4   3   8      108.54      114.57      5.20 o 
   5   3   8      309.13      306.62      8.76 o 
   6   3   8       37.72       41.74      4.00 o 
   7   3   8       41.04       37.13      4.03 o 
 -11   4   8       15.18       13.55      2.71 o 
 -10   4   8        4.18        5.67      3.14 o 
  -9   4   8       24.56       30.31      2.78 o 
  -8   4   8        5.16        6.12      1.92 o 
  -7   4   8      428.12      404.89      6.79 o 
  -6   4   8     1128.05     1091.81     12.08 o 
  -5   4   8      390.40      395.51      5.77 o 
  -4   4   8       42.44       46.73      1.92 o 
  -3   4   8     1845.33     1802.33     16.66 o 
  -2   4   8       85.22       73.91      2.54 o 
  -1   4   8      269.95      273.09      4.85 o 
   0   4   8       14.48       18.92      1.75 o 
   1   4   8       34.52       36.28      2.30 o 
   2   4   8       19.22       19.77      2.03 o 
   3   4   8        6.02        7.76      4.53 o 
   4   4   8        0.87       -3.39      2.26 o 
   5   4   8        0.09       -1.87      2.64 o 
   6   4   8        3.98        4.30      2.59 o 
   7   4   8      100.86       91.26      5.29 o 
 -11   5   8       70.49       78.78      3.81 o 
 -10   5   8        3.64        4.39      2.25 o 
  -9   5   8       93.24       94.69      3.56 o 
  -8   5   8      451.16      424.86      7.10 o 
  -7   5   8      263.55      227.93      6.57 o 
  -6   5   8      475.02      444.67      6.62 o 
  -5   5   8      439.69      417.24      5.47 o 
  -4   5   8      103.14      107.47      2.76 o 
  -3   5   8      990.78     1001.78      9.45 o 
  -2   5   8        0.04       -1.66      1.28 o 
  -1   5   8       45.03       48.51      2.44 o 
   0   5   8        0.15       -1.25      1.25 o 
   1   5   8        2.55        4.84      1.48 o 
   2   5   8      168.61      165.99      4.25 o 
   3   5   8      287.53      277.80      7.77 o 
   4   5   8      117.67      106.82      5.22 o 
   5   5   8       70.82       71.03      4.38 o 
   6   5   8        0.38        2.81      2.66 o 
   7   5   8       95.87       90.67      5.27 o 
 -11   6   8       45.02       63.86      3.57 o 
 -10   6   8        9.38       15.75      4.09 o 
  -9   6   8       15.76       12.23      2.35 o 
  -8   6   8       25.28       31.10      2.44 o 
  -7   6   8        4.27        1.69      1.69 o 
  -6   6   8        0.02       -0.79      1.45 o 
  -5   6   8     1121.01     1113.44     10.92 o 
  -4   6   8       79.23       77.25      2.64 o 
  -3   6   8       51.63       51.09      2.10 o 
  -2   6   8        2.17        0.17      1.30 o 
  -1   6   8        2.62        2.78      1.24 o 
   0   6   8      662.94      678.87      8.33 o 
   1   6   8      146.63      151.18      3.99 o 
   2   6   8      871.46      863.95     11.74 o 
   3   6   8        0.40        0.10      1.79 o 
   4   6   8      143.05      138.58      5.51 o 
   5   6   8       11.55       11.51      5.20 o 
   6   6   8       33.70       42.53      6.36 o 
   7   6   8       19.88       30.12      6.31 o 
 -10   7   8       20.72       29.42      4.61 o 
  -9   7   8        1.08        4.27      2.01 o 
  -8   7   8      522.67      478.19      7.84 o 
  -7   7   8       11.68       10.14      2.10 o 
  -6   7   8     1357.54     1313.88     12.79 o 
  -5   7   8      274.04      270.88      5.04 o 
  -4   7   8        0.39        1.97      1.40 o 
  -3   7   8       82.50       83.80      4.35 o 
  -2   7   8       51.96       53.63      2.66 o 
  -1   7   8        1.69        0.44      1.49 o 
   0   7   8      821.39      808.73     11.43 o 
   1   7   8      382.08      392.86      7.35 o 
   2   7   8        7.69        6.17      2.62 o 
   3   7   8        0.00       -0.13      2.11 o 
   4   7   8        5.19        3.30      4.05 o 
   5   7   8        0.77        7.41      4.85 o 
   6   7   8        5.44       13.01      5.30 o 
 -10   8   8       19.68       41.18      4.33 o 
  -9   8   8        1.83        1.02      2.55 o 
  -8   8   8       31.89       37.17      3.16 o 
  -7   8   8       91.91       89.78      4.62 o 
  -6   8   8      130.02      109.90      3.49 o 
  -5   8   8      112.68      104.64      4.89 o 
  -4   8   8        0.36       -0.61      1.56 o 
  -3   8   8       65.20       56.33      2.81 o 
  -2   8   8      481.33      474.01      8.10 o 
  -1   8   8        4.27        4.62      1.83 o 
   0   8   8      376.64      366.71      7.06 o 
   1   8   8        4.75        9.60      2.23 o 
   2   8   8       54.77       58.59      3.20 o 
   3   8   8       32.41       36.43      3.68 o 
   4   8   8       38.03       44.30      6.21 o 
   5   8   8       13.11       12.71      4.95 o 
   6   8   8       53.48       72.11      7.26 o 
  -9   9   8       88.57      105.98      4.62 o 
  -8   9   8        8.17       12.29      2.89 o 
  -7   9   8        0.00       -3.22      2.70 o 
  -6   9   8       78.33       79.26      3.17 o 
  -5   9   8      256.93      257.74      5.23 o 
  -4   9   8      169.47      165.87      4.73 o 
  -3   9   8      123.07      113.43      4.39 o 
  -2   9   8      323.51      327.50      6.68 o 
  -1   9   8       22.73       22.19      2.65 o 
   0   9   8      184.11      183.61      5.06 o 
   1   9   8       25.75       31.33      3.06 o 
   2   9   8       68.95       70.57      3.55 o 
   3   9   8       27.85       34.19      3.00 o 
   4   9   8       18.28       18.10      4.38 o 
   5   9   8       55.46       57.80      6.41 o 
  -9  10   8       91.48      111.76      5.99 o 
  -8  10   8        2.76        7.40      9.58 o 
  -7  10   8        0.16        1.55      4.05 o 
  -6  10   8        0.14       -0.40      1.76 o 
  -5  10   8      114.78      107.56      5.13 o 
  -4  10   8      222.25      215.10      5.57 o 
  -3  10   8      111.82      112.72      4.13 o 
  -2  10   8      141.31      132.67      4.46 o 
  -1  10   8      344.11      353.35      8.43 o 
   0  10   8        0.29       -0.29      2.50 o 
   1  10   8       18.35       24.73      3.00 o 
   2  10   8        3.24        4.45      2.47 o 
   3  10   8       12.63       17.42      2.96 o 
   4  10   8        8.13       13.63      3.47 o 
   5  10   8      299.66      317.33     13.57 o 
  -8  11   8       65.70       88.61      5.33 o 
  -7  11   8        3.15       -0.75      2.53 o 
  -6  11   8       34.10       42.57      3.33 o 
  -5  11   8       13.04       10.50      3.23 o 
  -4  11   8       12.52       13.55      5.65 o 
  -3  11   8      420.65      414.67     10.49 o 
  -2  11   8      381.58      372.31      9.86 o 
  -1  11   8        6.22        1.68      2.44 o 
   0  11   8        0.00        2.13      3.63 o 
   1  11   8        1.86        1.13      4.10 o 
   2  11   8       13.04       13.12      6.03 o 
   3  11   8      188.74      193.72     11.04 o 
   4  11   8       95.75       93.01      5.63 o 
  -7  12   8       31.05       23.92      6.46 o 
  -6  12   8       51.16       65.94      5.48 o 
  -5  12   8        1.95        0.18      2.57 o 
  -4  12   8        9.92        9.26      8.01 o 
  -3  12   8      180.86      154.90      6.53 o 
  -2  12   8        1.67        1.53      4.25 o 
  -1  12   8       24.50       16.92      3.59 o 
   0  12   8       54.51       56.48      4.40 o 
   1  12   8      182.98      198.22      7.61 o 
   2  12   8       62.91       76.55      5.29 o 
   3  12   8        0.00       -1.46      5.03 o 
  -6  13   8        7.36       19.56      5.49 o 
  -5  13   8        0.75       -1.00      2.24 o 
  -4  13   8        6.40        9.21      2.88 o 
  -3  13   8       29.21       32.66      4.94 o 
  -2  13   8        6.84        4.66      3.17 o 
  -1  13   8       52.11       45.27      4.09 o 
   0  13   8        3.47        7.07      3.35 o 
   1  13   8      112.36      123.79      6.36 o 
   2  13   8       90.71      108.61      6.31 o 
  -4  14   8        4.74       11.12      5.90 o 
  -3  14   8        1.22        2.58      2.89 o 
  -2  14   8       10.32       15.17      3.22 o 
  -1  14   8       58.05       64.18      4.30 o 
 -11   0   9       26.12       26.81      4.70 o 
  -9   0   9      289.69      297.58      8.43 o 
  -7   0   9       88.40       82.46      4.10 o 
  -5   0   9      106.19      112.46      5.23 o 
  -3   0   9      176.40      190.39      4.41 o 
  -1   0   9      641.37      624.03     15.64 o 
   1   0   9        0.00       -1.95      2.60 o 
   3   0   9      835.72      828.59     21.25 o 
   5   0   9        7.90        3.65      4.25 o 
   7   0   9       89.21       68.61      6.96 o 
 -12   1   9       13.70       18.03      3.07 o 
 -11   1   9        0.07       -2.69      2.11 o 
 -10   1   9       13.23       15.06      2.49 o 
  -9   1   9        6.10        7.89      2.05 o 
  -8   1   9      949.84      836.10     10.72 o 
  -7   1   9      900.19      887.10     10.73 o 
  -6   1   9       84.77       84.67      2.75 o 
  -5   1   9       19.64       22.09      1.68 o 
  -4   1   9      147.61      143.12      7.55 o 
  -3   1   9      453.88      477.36      6.96 o 
  -2   1   9      579.82      617.57     17.39 o 
  -1   1   9        1.75        0.72      2.45 o 
   0   1   9        0.09        3.05      2.40 o 
   1   1   9        4.64       -1.17      1.76 o 
   2   1   9       36.62       44.51      3.31 o 
   3   1   9      194.83      202.70      6.56 o 
   4   1   9       90.01       99.38      5.27 o 
   5   1   9      403.30      376.82     10.16 o 
   6   1   9      456.34      437.13     11.63 o 
   7   1   9       96.14       96.93      5.82 o 
 -11   2   9       42.87       51.26      3.22 o 
 -10   2   9       13.03       10.64      2.28 o 
  -9   2   9      345.05      310.33      6.15 o 
  -8   2   9       57.67       57.46      2.75 o 
  -7   2   9       99.02       86.14      2.94 o 
  -6   2   9      807.05      801.11      9.62 o 
  -5   2   9        2.32        4.69      1.28 o 
  -4   2   9      243.10      250.35      4.51 o 
  -3   2   9      170.18      206.93      4.18 o 
  -2   2   9        8.53        8.29      2.10 o 
  -1   2   9       32.65       29.98      2.51 o 
   0   2   9       10.71       11.41      3.95 o 
   1   2   9      119.99      125.75      4.73 o 
   2   2   9      162.21      161.20      5.57 o 
   3   2   9        0.00       -0.40      2.40 o 
   4   2   9      150.20      141.60      6.01 o 
   5   2   9       84.89       84.26      5.24 o 
   6   2   9      265.51      248.75     23.45 o 
   7   2   9      219.22      199.22      7.73 o 
 -11   3   9        1.52        1.37      2.24 o 
 -10   3   9       15.29       20.28      2.72 o 
  -9   3   9        1.24       -0.48      1.76 o 
  -8   3   9        0.65       -1.48      1.69 o 
  -7   3   9      456.22      424.57      6.71 o 
  -6   3   9       32.58       33.01      2.10 o 
  -5   3   9      302.96      298.48      4.89 o 
  -4   3   9      199.33      223.76      4.34 o 
  -3   3   9       85.45       77.41      2.62 o 
  -2   3   9      842.00      864.05     10.82 o 
  -1   3   9        1.89        1.60      1.16 o 
   0   3   9       23.29       23.90      2.48 o 
   1   3   9       18.53       18.78      2.67 o 
   2   3   9        0.01       -0.53      2.03 o 
   3   3   9       10.07       11.47      3.07 o 
   4   3   9        4.30        0.78      2.69 o 
   5   3   9       26.10       34.48      4.67 o 
   6   3   9       26.04       32.16      4.39 o 
   7   3   9       62.79       59.41      4.67 o 
 -11   4   9       88.33       85.13      3.96 o 
 -10   4   9       63.58       63.20      3.24 o 
  -9   4   9       68.59       66.84      3.15 o 
  -8   4   9       31.35       31.87      2.34 o 
  -7   4   9      426.21      426.31      6.79 o 
  -6   4   9       93.75       78.42      2.84 o 
  -5   4   9     1313.92     1320.28     13.67 o 
  -4   4   9        0.43       -0.35      1.66 o 
  -3   4   9        4.34        8.66      1.57 o 
  -2   4   9      575.20      571.71      8.14 o 
  -1   4   9      203.12      203.86      4.43 o 
   0   4   9        0.36       -1.15      1.82 o 
   1   4   9       48.66       48.82      3.36 o 
   2   4   9        9.27       10.92      2.65 o 
   3   4   9      707.15      699.74     13.47 o 
   4   4   9      163.65      164.52      6.45 o 
   5   4   9      145.03      133.27      6.20 o 
   6   4   9       35.65       40.83      3.95 o 
 -11   5   9        3.69        8.04      2.45 o 
 -10   5   9      179.64      181.84      5.05 o 
  -9   5   9       14.38       15.22      2.37 o 
  -8   5   9      596.08      563.20      8.52 o 
  -7   5   9      344.26      359.38      6.21 o 
  -6   5   9      198.58      198.75      4.32 o 
  -5   5   9      964.82      953.76     10.73 o 
  -4   5   9        1.76        0.62      1.49 o 
  -3   5   9       31.74       35.27      2.16 o 
  -2   5   9      474.71      479.09      7.36 o 
  -1   5   9       25.22       21.79      1.85 o 
   0   5   9      252.81      245.29      5.16 o 
   1   5   9      125.56      120.55      4.72 o 
   2   5   9      107.66       93.29      4.51 o 
   3   5   9      547.29      530.23     16.83 o 
   4   5   9        5.70        9.83      3.34 o 
   5   5   9       33.40       44.61      4.46 o 
   6   5   9        2.65        5.63      6.58 o 
 -11   6   9        0.60       -0.94      2.44 o 
 -10   6   9        0.69        0.63      2.00 o 
  -9   6   9       23.89       32.26      2.80 o 
  -8   6   9      168.25      169.09      4.49 o 
  -7   6   9        4.33        2.06      1.77 o 
  -6   6   9      273.46      247.39      4.99 o 
  -5   6   9      115.61      127.20      3.76 o 
  -4   6   9      148.21      148.14      3.63 o 
  -3   6   9      231.24      228.17      4.38 o 
  -2   6   9      119.14      114.33      3.41 o 
  -1   6   9      175.40      171.32      4.07 o 
   0   6   9       21.20       24.97      2.19 o 
   1   6   9     1193.07     1158.78     14.48 o 
   2   6   9       23.48       30.05      7.31 o 
   3   6   9       14.85       19.22      4.70 o 
   4   6   9      140.12      137.74      8.56 o 
   5   6   9       36.68       41.48      6.11 o 
   6   6   9        0.81       -3.60      4.95 o 
 -10   7   9        0.82        2.35      2.16 o 
  -9   7   9       45.93       45.50      3.80 o 
  -8   7   9       41.91       40.16      2.71 o 
  -7   7   9      442.24      462.50      7.91 o 
  -6   7   9      266.82      268.01      4.68 o 
  -5   7   9       54.91       57.97      5.57 o 
  -4   7   9      118.43      114.35      3.90 o 
  -3   7   9       10.46       13.26      2.25 o 
  -2   7   9      132.53      129.50      4.05 o 
  -1   7   9       68.41       64.71      2.96 o 
   0   7   9      242.02      244.65      6.61 o 
   1   7   9       58.95       64.73      3.86 o 
   2   7   9      176.21      171.23      8.86 o 
   3   7   9        9.99        3.00      4.30 o 
   4   7   9        8.05        8.06      4.35 o 
   5   7   9       26.10       22.27      6.36 o 
 -10   8   9       50.63       64.60      4.02 o 
  -9   8   9       13.19       23.15      3.20 o 
  -8   8   9        3.29       -1.10      2.22 o 
  -7   8   9        0.85        2.83      2.34 o 
  -6   8   9      341.35      322.76      7.07 o 
  -5   8   9       14.04       19.75      2.63 o 
  -4   8   9      290.67      277.23      6.22 o 
  -3   8   9      403.55      389.76      7.39 o 
  -2   8   9       48.36       51.15      3.75 o 
  -1   8   9        0.15       -1.75      1.62 o 
   0   8   9        0.22       -2.71      1.81 o 
   1   8   9      160.34      159.16      4.80 o 
   2   8   9       13.08       16.46      4.95 o 
   3   8   9       56.01       61.30      6.21 o 
   4   8   9        4.56        4.45      4.60 o 
   5   8   9        3.50        5.70      4.70 o 
  -9   9   9       37.67       42.45      3.43 o 
  -8   9   9       31.02       35.92      3.54 o 
  -7   9   9      195.54      196.24      5.57 o 
  -6   9   9        0.05        0.05      1.94 o 
  -5   9   9       15.82       10.55      3.13 o 
  -4   9   9       56.23       50.45      3.44 o 
  -3   9   9      342.06      330.95      6.94 o 
  -2   9   9       49.76       48.33      2.99 o 
  -1   9   9       28.48       35.46      2.87 o 
   0   9   9      123.25      134.06      4.56 o 
   1   9   9       29.26       36.94      3.05 o 
   2   9   9       19.84       21.59      3.70 o 
   3   9   9        1.58        0.95      4.15 o 
   4   9   9       22.85       40.23      6.31 o 
  -9  10   9      127.71      154.54      6.68 o 
  -8  10   9       15.68       26.65      3.85 o 
  -7  10   9        0.71        2.20      3.85 o 
  -6  10   9       10.37       10.82      4.25 o 
  -5  10   9        1.06        1.63      1.93 o 
  -4  10   9       19.47        8.75      2.31 o 
  -3  10   9      125.19      123.53      4.38 o 
  -2  10   9       62.76       54.08      3.21 o 
  -1  10   9      469.21      456.49      8.60 o 
   0  10   9       21.32       27.46      3.33 o 
   1  10   9      120.40      122.86      4.64 o 
   2  10   9       58.26       58.14      3.55 o 
   3  10   9        0.42       -2.85      4.35 o 
   4  10   9       68.17       66.31      7.06 o 
  -8  11   9       14.92       25.97      6.05 o 
  -7  11   9       29.05       36.08      6.81 o 
  -6  11   9       12.86       20.54      3.20 o 
  -5  11   9        8.12        8.02      5.03 o 
  -4  11   9       28.49       20.57      8.01 o 
  -3  11   9        1.32        4.84      2.92 o 
  -2  11   9        0.19        0.83      2.57 o 
  -1  11   9      174.45      178.72      6.81 o 
   0  11   9        1.85        0.12      2.80 o 
   1  11   9        0.02       -2.60      2.73 o 
   2  11   9        1.00        3.54      3.25 o 
   3  11   9        7.99        4.45      5.20 o 
  -7  12   9       36.33       44.74      6.46 o 
  -6  12   9       24.38       37.54      3.30 o 
  -5  12   9        8.15        4.41      3.38 o 
  -4  12   9       73.13       63.08      4.64 o 
  -3  12   9       37.16       40.01      5.05 o 
  -2  12   9       32.28       33.94      7.31 o 
  -1  12   9       36.46       45.98      4.36 o 
   0  12   9       93.95      107.18      5.79 o 
   1  12   9       13.09        5.42      3.85 o 
   2  12   9        1.94        5.34      3.21 o 
  -5  13   9       39.76       58.08      4.09 o 
  -4  13   9        3.32       12.51      3.13 o 
  -3  13   9        4.69       14.03      5.95 o 
  -2  13   9        6.51        6.86      3.33 o 
  -1  13   9        3.96       -3.85      2.99 o 
   0  13   9      144.45      155.21      7.15 o 
 -10   0  10       32.01       47.66      6.18 o 
  -8   0  10       16.68       10.31      2.93 o 
  -6   0  10     1137.24     1052.89     16.69 o 
  -4   0  10      418.36      441.99     13.42 o 
  -2   0  10     1129.20     1140.95     24.98 o 
   0   0  10     1647.52     1689.85     34.29 o 
   2   0  10       21.97       21.97      4.55 o 
   4   0  10      236.26      215.40     10.91 o 
   6   0  10      474.46      420.87     16.57 o 
 -11   1  10       26.53       33.18      3.31 o 
 -10   1  10        3.99        8.01      2.26 o 
  -9   1  10       21.33       23.68      2.57 o 
  -8   1  10       77.46       80.16      3.22 o 
  -7   1  10       86.97       87.76      3.07 o 
  -6   1  10        2.07        1.17      1.47 o 
  -5   1  10      174.99      176.17      3.63 o 
  -4   1  10        0.21        0.61      1.96 o 
  -3   1  10       25.58       25.13      2.60 o 
  -2   1  10        2.72        2.40      1.96 o 
  -1   1  10       21.67       27.27      2.63 o 
   0   1  10        3.97        4.83      2.17 o 
   1   1  10       37.85       31.74      3.18 o 
   2   1  10        0.00       -0.07      2.24 o 
   3   1  10        0.09       -3.07      2.47 o 
   4   1  10       52.26       47.07      9.61 o 
   5   1  10      151.81      145.81      6.98 o 
   6   1  10      564.09      523.17     27.47 o 
 -11   2  10        0.05       -2.60      2.33 o 
 -10   2  10       17.87       22.15      2.75 o 
  -9   2  10       47.97       45.94      3.29 o 
  -8   2  10      124.55      119.90      3.66 o 
  -7   2  10      156.41      148.86      3.87 o 
  -6   2  10       74.60       74.45      2.67 o 
  -5   2  10      113.10      116.46      3.71 o 
  -4   2  10      144.48      142.56      3.78 o 
  -3   2  10       34.76       32.96      2.78 o 
  -2   2  10       29.06       32.55      2.90 o 
  -1   2  10      212.62      200.42      6.03 o 
   0   2  10      133.84      127.80      4.81 o 
   1   2  10      491.50      485.53     10.23 o 
   2   2  10        0.29       -0.45      2.10 o 
   3   2  10      162.01      155.72      6.68 o 
   4   2  10      124.62      118.47      5.77 o 
   5   2  10       53.29       44.78      4.26 o 
   6   2  10       34.51       31.54      5.07 o 
 -11   3  10      196.81      225.61      6.82 o 
 -10   3  10       39.78       38.19      2.89 o 
  -9   3  10       56.00       43.14      2.79 o 
  -8   3  10      143.79      143.45      4.04 o 
  -7   3  10      139.42      147.64      4.96 o 
  -6   3  10       37.65       40.99      2.23 o 
  -5   3  10      382.97      380.88     10.84 o 
  -4   3  10       69.93       71.58      2.96 o 
  -3   3  10       89.58       91.17      3.01 o 
  -2   3  10        6.96        7.54      2.63 o 
  -1   3  10        3.21        2.25      2.08 o 
   0   3  10       74.66       80.51      3.96 o 
   1   3  10      173.11      185.28      6.07 o 
   2   3  10       61.22       64.22      4.02 o 
   3   3  10      133.09      142.22      5.99 o 
   4   3  10        7.79        8.40      3.43 o 
   5   3  10       12.57        8.95      3.69 o 
   6   3  10        7.64       15.64      4.08 o 
 -11   4  10      149.64      141.12      4.76 o 
 -10   4  10       36.65       40.46      3.14 o 
  -9   4  10      188.28      183.31      4.86 o 
  -8   4  10       41.26       39.20      2.59 o 
  -7   4  10       36.11       36.50      2.31 o 
  -6   4  10      549.52      540.77      9.04 o 
  -5   4  10      938.40      898.35     12.40 o 
  -4   4  10       76.12       81.01      3.09 o 
  -3   4  10      672.81      643.68      9.19 o 
  -2   4  10       26.40       30.28      3.08 o 
  -1   4  10      361.34      339.17     12.72 o 
   0   4  10        9.46       14.76      2.77 o 
   1   4  10      103.01       96.13      4.57 o 
   2   4  10      183.74      189.77      6.40 o 
   3   4  10      119.05      104.60      5.27 o 
   4   4  10      146.63      157.33      6.43 o 
   5   4  10      189.06      170.04      9.16 o 
   6   4  10        0.78        1.05      3.02 o 
 -11   5  10        7.41        6.87      2.63 o 
 -10   5  10        9.42       19.48      2.74 o 
  -9   5  10        0.27        0.06      2.14 o 
  -8   5  10       48.43       47.53      2.70 o 
  -7   5  10       93.02       82.72      3.15 o 
  -6   5  10      204.47      203.53      5.27 o 
  -5   5  10      498.53      512.42      8.81 o 
  -4   5  10        0.03       -2.41      1.61 o 
  -3   5  10      767.21      719.86     10.13 o 
  -2   5  10       22.52       24.58      2.25 o 
  -1   5  10      128.32      128.60      5.46 o 
   0   5  10      210.97      220.47      6.43 o 
   1   5  10       17.90       25.43      7.51 o 
   2   5  10        0.01       -3.54      2.36 o 
   3   5  10       63.48       69.89      4.51 o 
   4   5  10      159.21      160.81      6.65 o 
   5   5  10       25.33       33.51      4.81 o 
 -10   6  10       87.19       84.21      3.66 o 
  -9   6  10       99.02      103.58      3.80 o 
  -8   6  10      332.52      328.95      6.35 o 
  -7   6  10      105.18       96.60      4.08 o 
  -6   6  10       13.62       18.35      2.56 o 
  -5   6  10      124.67      130.17      5.10 o 
  -4   6  10     2289.43     2181.78     30.20 o 
  -3   6  10      508.61      507.21      8.11 o 
  -2   6  10      160.21      159.22      4.20 o 
  -1   6  10       21.41       26.73      3.04 o 
   0   6  10       11.78        9.51      4.15 o 
   1   6  10       80.87       90.58      6.96 o 
   2   6  10       16.27       28.27      5.65 o 
   3   6  10       86.11       76.32      6.76 o 
   4   6  10        0.01       -2.00      4.55 o 
   5   6  10       19.79       17.06      5.60 o 
 -10   7  10       71.05       90.32      4.52 o 
  -9   7  10        7.39       11.42      3.01 o 
  -8   7  10       17.07       30.30      4.22 o 
  -7   7  10       71.99       64.71      4.48 o 
  -6   7  10       37.67       33.93      4.65 o 
  -5   7  10       24.52       30.89      3.51 o 
  -4   7  10      140.46      135.69      6.08 o 
  -3   7  10        3.08        1.09      2.29 o 
  -2   7  10      257.32      254.49      6.78 o 
  -1   7  10        5.58        2.25      3.73 o 
   0   7  10       87.63       79.72      6.26 o 
   1   7  10       10.27       11.66      4.45 o 
   2   7  10      138.70      140.04      8.26 o 
   3   7  10       14.68        6.10      4.60 o 
   4   7  10      224.04      223.30     11.51 o 
   5   7  10        7.90       13.11      6.20 o 
  -9   8  10        3.37        7.50      3.52 o 
  -8   8  10        4.51        0.52      3.53 o 
  -7   8  10       13.98       14.99      3.47 o 
  -6   8  10       58.40       68.02      3.57 o 
  -5   8  10        0.30       -0.48      1.96 o 
  -4   8  10        3.42        5.60      2.60 o 
  -3   8  10      155.30      158.78      4.77 o 
  -2   8  10      199.14      196.89      5.23 o 
  -1   8  10       31.03       34.81      3.17 o 
   0   8  10      157.78      157.56      8.51 o 
   1   8  10        4.74        5.95      4.25 o 
   2   8  10       63.85       72.71      6.71 o 
   3   8  10        1.99        8.86      4.45 o 
   4   8  10       16.23       14.96      5.60 o 
  -9   9  10       34.31       46.28      4.52 o 
  -8   9  10       11.94       28.76      9.38 o 
  -7   9  10        7.96        6.86      3.75 o 
  -6   9  10       24.33       27.51      3.09 o 
  -5   9  10       48.48       47.35      3.09 o 
  -4   9  10        9.46       13.73      2.42 o 
  -3   9  10      250.46      254.17      9.49 o 
  -2   9  10      184.97      180.65      5.20 o 
  -1   9  10       54.31       55.38      3.28 o 
   0   9  10      328.66      332.84      9.45 o 
   1   9  10        4.21        0.85      4.25 o 
   2   9  10       48.86       48.54      5.96 o 
   3   9  10        0.70       -3.60      4.50 o 
  -8  10  10       91.54      110.80      8.36 o 
  -7  10  10       49.05       52.87      4.41 o 
  -6  10  10       79.14       74.96      3.81 o 
  -5  10  10       17.74       17.39      2.79 o 
  -4  10  10        4.05        5.74      2.38 o 
  -3  10  10      139.35      130.40      4.63 o 
  -2  10  10      351.60      350.86      7.56 o 
  -1  10  10      343.37      349.14      7.63 o 
   0  10  10      250.06      247.40      6.45 o 
   1  10  10        0.01        2.09      3.20 o 
   2  10  10        5.35       -0.50      4.80 o 
   3  10  10        6.95       -1.15      4.95 o 
  -7  11  10        1.57       -1.70      4.35 o 
  -6  11  10       19.36       37.62      4.32 o 
  -5  11  10       10.30       17.71      3.63 o 
  -4  11  10       44.14       51.98      4.25 o 
  -3  11  10       38.34       42.08      3.86 o 
  -2  11  10       74.78       73.62      4.64 o 
  -1  11  10        0.08       -2.61      2.87 o 
   0  11  10       94.29       99.16      5.35 o 
   1  11  10      171.12      207.71     11.86 o 
  -6  12  10        0.13       -3.80      2.58 o 
  -5  12  10       10.26        5.66      3.22 o 
  -4  12  10       25.11       33.13      6.28 o 
  -3  12  10        7.28        5.64      3.06 o 
  -2  12  10        9.65        7.53      3.29 o 
  -1  12  10        4.37       -2.76      3.04 o 
   0  12  10        1.07        1.66      3.27 o 
 -11   0  11       58.70       72.00      5.18 o 
  -9   0  11       24.28       24.26      3.18 o 
  -7   0  11        2.08        0.45      2.35 o 
  -5   0  11      606.86      623.07     17.48 o 
  -3   0  11       61.65       52.75      4.80 o 
  -1   0  11      432.99      458.09     13.77 o 
   1   0  11        1.13       -3.40      3.35 o 
   3   0  11      123.25      121.72      8.41 o 
   5   0  11      334.93      275.35     13.32 o 
 -11   1  11       83.98       85.89      3.81 o 
 -10   1  11        4.61        0.32      2.01 o 
  -9   1  11       16.35       10.57      2.13 o 
  -8   1  11       51.18       54.15      2.72 o 
  -7   1  11      541.18      507.13      9.87 o 
  -6   1  11       38.57       37.34      4.21 o 
  -5   1  11       16.40       21.39      3.13 o 
  -4   1  11       67.50       73.46      4.00 o 
  -3   1  11       58.20       60.68      3.77 o 
  -2   1  11       52.52       53.02      3.47 o 
  -1   1  11        3.18        1.29      2.45 o 
   0   1  11       24.45       32.84      3.55 o 
   1   1  11        7.28        5.10      2.62 o 
   2   1  11       36.46       38.83      3.77 o 
   3   1  11       89.99       90.18      5.31 o 
   4   1  11        1.96       -0.83      3.08 o 
   5   1  11      402.91      375.48     10.94 o 
 -11   2  11        2.05        3.02      2.28 o 
 -10   2  11       30.54       34.04      3.10 o 
  -9   2  11        4.76        0.82      1.89 o 
  -8   2  11      179.02      170.85      4.44 o 
  -7   2  11      213.39      192.26      5.32 o 
  -6   2  11       56.86       59.47      3.10 o 
  -5   2  11      237.06      235.66      7.11 o 
  -4   2  11       36.30       36.67      3.78 o 
  -3   2  11      195.64      196.93      6.22 o 
  -2   2  11        0.97        0.03      2.08 o 
  -1   2  11        1.71       -1.17      1.75 o 
   0   2  11      159.79      141.05      5.33 o 
   1   2  11        1.21       -0.50      2.37 o 
   2   2  11      152.67      152.36      6.00 o 
   3   2  11       22.50       24.73      4.15 o 
   4   2  11       10.56       12.93      4.08 o 
   5   2  11       17.02       23.84      5.60 o 
 -11   3  11       98.68      128.88      4.67 o 
 -10   3  11      108.98       97.94      4.52 o 
  -9   3  11      196.56      184.78      4.84 o 
  -8   3  11       62.94       65.04      3.61 o 
  -7   3  11       14.35        9.08      2.38 o 
  -6   3  11      219.57      219.31      5.47 o 
  -5   3  11        7.54        4.92      2.69 o 
  -4   3  11      139.49      135.07      5.22 o 
  -3   3  11      447.89      434.12      9.56 o 
  -2   3  11       76.98       71.66      4.10 o 
  -1   3  11        0.57       -2.64      1.76 o 
   0   3  11       29.90       32.54      3.14 o 
   1   3  11      124.36      125.48      5.39 o 
   2   3  11        6.75        6.47      4.73 o 
   3   3  11      189.50      180.58      6.94 o 
   4   3  11       55.35       50.50      5.23 o 
   5   3  11        0.34       -4.60      3.07 o 
 -11   4  11       28.04       51.44      3.55 o 
 -10   4  11        4.28        1.50      2.17 o 
  -9   4  11       12.51       15.08      2.93 o 
  -8   4  11       17.67       28.53      2.92 o 
  -7   4  11      358.34      337.37      7.23 o 
  -6   4  11      351.77      327.47      6.82 o 
  -5   4  11      671.26      663.11     10.18 o 
  -4   4  11      418.37      416.56     12.02 o 
  -3   4  11       51.83       54.08      5.55 o 
  -2   4  11       35.10       33.00      3.35 o 
  -1   4  11       48.90       49.27      3.39 o 
   0   4  11      309.61      311.62      8.03 o 
   1   4  11       12.09        6.63      3.05 o 
   2   4  11        2.04        2.28      2.97 o 
   3   4  11       82.05       83.46      5.13 o 
   4   4  11        2.57        4.93      5.83 o 
   5   4  11       12.19       15.81      4.48 o 
 -10   5  11       54.42       66.38      4.29 o 
  -9   5  11        7.23       11.72      2.83 o 
  -8   5  11        6.14        2.91      2.29 o 
  -7   5  11       61.56       58.15      3.44 o 
  -6   5  11        0.11       -2.30      1.85 o 
  -5   5  11        5.52        7.50      2.11 o 
  -4   5  11      154.30      151.14      5.48 o 
  -3   5  11      414.23      443.42      9.71 o 
  -2   5  11      678.72      661.53     12.31 o 
  -1   5  11        2.44       -3.81      2.88 o 
   0   5  11       10.25        7.10      2.72 o 
   1   5  11      283.51      297.68      8.15 o 
   2   5  11       20.37       34.15      3.85 o 
   3   5  11      112.95      109.69      5.69 o 
   4   5  11        0.71       -0.40      3.30 o 
 -10   6  11        7.28       20.60      3.47 o 
  -9   6  11       16.98       26.16      4.48 o 
  -8   6  11        0.23        1.71      2.33 o 
  -7   6  11       92.70       90.50      4.01 o 
  -6   6  11      591.72      589.59      9.89 o 
  -5   6  11       30.86       35.99      2.84 o 
  -4   6  11       69.48       79.47      3.35 o 
  -3   6  11       87.99       96.39      4.69 o 
  -2   6  11        1.12       -4.73      3.15 o 
  -1   6  11      290.38      278.36     11.21 o 
   0   6  11       69.93       63.96      6.21 o 
   1   6  11      102.84      102.40      7.36 o 
   2   6  11       73.41       63.06      6.71 o 
   3   6  11       24.24       16.81      6.00 o 
   4   6  11       43.29       45.74      6.86 o 
  -9   7  11      139.67      122.44      6.26 o 
  -8   7  11       25.25       17.69      3.62 o 
  -7   7  11      316.12      303.04     11.82 o 
  -6   7  11       25.55       23.87      5.80 o 
  -5   7  11      158.65      159.33      5.82 o 
  -4   7  11      138.90      141.62      5.36 o 
  -3   7  11      225.66      225.96     10.11 o 
  -2   7  11        5.83        7.26      4.05 o 
  -1   7  11        1.98       -4.10      3.35 o 
   0   7  11        3.65        0.55      4.05 o 
   1   7  11       52.90       50.99      5.80 o 
   2   7  11       85.25      100.19      7.56 o 
   3   7  11       97.63       88.28      7.96 o 
   4   7  11       36.64       36.83      7.46 o 
  -9   8  11        4.68        6.93      3.89 o 
  -8   8  11       13.99       17.64      3.79 o 
  -7   8  11        1.34        3.24      2.76 o 
  -6   8  11       15.80       13.01      3.30 o 
  -5   8  11      226.93      216.00      6.87 o 
  -4   8  11       94.49       93.84      4.62 o 
  -3   8  11       41.36       44.79      3.59 o 
  -2   8  11       36.58       32.23      4.95 o 
  -1   8  11      462.68      444.88     14.77 o 
   0   8  11        8.86       -1.10      4.45 o 
   1   8  11       18.07       19.07      5.60 o 
   2   8  11       43.36       36.98      5.45 o 
   3   8  11        0.89       -1.10      4.90 o 
  -8   9  11       61.28       74.56      7.01 o 
  -7   9  11        0.74        2.97      3.43 o 
  -6   9  11        4.75        1.52      2.76 o 
  -5   9  11       28.41       28.29      3.18 o 
  -4   9  11       34.45       40.35      3.21 o 
  -3   9  11        3.14        3.84      3.70 o 
  -2   9  11       54.37       58.55      5.70 o 
  -1   9  11        0.52       -2.15      3.25 o 
   0   9  11       55.62       51.49      6.21 o 
   1   9  11      121.14      117.76      7.96 o 
   2   9  11       28.25       44.84      7.26 o 
  -7  10  11       91.93      110.86      5.66 o 
  -6  10  11        0.79        3.98      2.32 o 
  -5  10  11       67.65       69.98      4.97 o 
  -4  10  11       22.19       27.96      3.30 o 
  -3  10  11        4.80       10.89      4.50 o 
  -2  10  11       18.07       20.52      3.77 o 
  -1  10  11      119.40      133.13      8.31 o 
   0  10  11        1.18       -1.55      4.35 o 
   1  10  11       73.21       94.63      7.86 o 
  -6  11  11       65.74       88.44      5.42 o 
  -5  11  11       60.24       81.34      5.19 o 
  -4  11  11        8.23        8.91      5.85 o 
  -3  11  11       74.46       77.86      5.04 o 
  -2  11  11       10.31       13.43      3.30 o 
  -1  11  11       85.08       78.47      7.76 o 
  -4  12  11       13.56       14.24      6.13 o 
  -3  12  11       15.18       15.48      3.82 o 
  -2  12  11        0.02        2.24      6.98 o 
 -10   0  12       48.83       64.87      7.31 o 
  -8   0  12        8.92       14.51      4.80 o 
  -4   0  12       89.49       86.58      6.56 o 
  -2   0  12       77.49       70.76      5.81 o 
   0   0  12       95.85       92.24      6.81 o 
   2   0  12       82.66       86.53      7.16 o 
   4   0  12       59.72       47.39      7.01 o 
 -11   1  12        3.00        4.88      2.50 o 
 -10   1  12        0.56       -0.23      3.79 o 
  -9   1  12       24.64       24.20      3.22 o 
  -8   1  12        0.13        3.95      2.78 o 
  -7   1  12      392.33      340.03      9.52 o 
  -5   1  12        4.33        3.80      2.46 o 
  -4   1  12      152.17      140.54      5.54 o 
  -3   1  12        2.36       -3.01      2.01 o 
  -2   1  12       52.21       53.61      3.73 o 
  -1   1  12       99.00      104.08      4.74 o 
   0   1  12       62.09       53.19      3.82 o 
   1   1  12       39.45       40.45      3.82 o 
   2   1  12      357.45      364.43      9.86 o 
   3   1  12       14.20       21.89      8.01 o 
   4   1  12        7.32        4.33      3.74 o 
 -11   2  12        6.41        5.74      3.35 o 
 -10   2  12        6.81       14.94      3.27 o 
  -9   2  12      129.18      140.27      5.21 o 
  -8   2  12      286.25      259.02      8.46 o 
  -7   2  12      516.56      474.96     11.47 o 
  -6   2  12      519.43      516.37     16.73 o 
  -5   2  12       40.28       44.29      3.87 o 
  -4   2  12       30.67       27.21      3.73 o 
  -3   2  12      118.68      122.52      5.15 o 
  -2   2  12        0.11       -1.33      2.12 o 
  -1   2  12      444.01      439.00      9.96 o 
   0   2  12       30.17       33.07      3.94 o 
   1   2  12       20.21       16.75      3.45 o 
   2   2  12        6.07        2.74      2.91 o 
   3   2  12        0.83        0.45      3.16 o 
   4   2  12       21.76       16.61      5.23 o 
 -10   3  12        4.18        9.18      3.19 o 
  -9   3  12        4.71        3.97      2.56 o 
  -8   3  12       46.68       39.72      3.14 o 
  -7   3  12       59.66       63.79      4.52 o 
  -6   3  12        1.21       -0.65      4.05 o 
  -5   3  12       14.97       22.92      4.18 o 
  -4   3  12      231.25      225.98     16.27 o 
  -3   3  12      116.02      122.36      5.29 o 
  -2   3  12       18.94       23.16      3.32 o 
  -1   3  12      123.38      131.00      8.51 o 
   0   3  12       32.45       31.65      3.60 o 
   1   3  12      399.93      374.41     11.94 o 
   2   3  12        0.45       -2.00      2.78 o 
   3   3  12        3.51        3.95      3.14 o 
   4   3  12        0.66       -4.59      3.06 o 
 -10   4  12        1.88       -2.40      2.70 o 
  -9   4  12      176.61      193.84      6.06 o 
  -8   4  12      163.32      170.69      5.45 o 
  -7   4  12        7.50        7.33      3.50 o 
  -6   4  12       47.36       43.34      4.06 o 
  -5   4  12      143.51      132.37      7.28 o 
  -4   4  12      551.51      568.86     11.88 o 
  -3   4  12       16.57       23.20      3.53 o 
  -2   4  12        6.59        6.87      2.72 o 
  -1   4  12       53.00       48.32      3.68 o 
   0   4  12       51.93       51.44      5.63 o 
   1   4  12       34.75       35.42      3.89 o 
   2   4  12       10.60       15.20      3.90 o 
   3   4  12       10.65       11.46      3.92 o 
   4   4  12       71.26       89.31      5.78 o 
 -10   5  12       37.09       44.19      4.34 o 
  -9   5  12       16.16       20.31      3.99 o 
  -8   5  12       39.84       43.19      3.27 o 
  -7   5  12      275.79      289.56      8.09 o 
  -6   5  12       10.76       11.40      3.27 o 
  -5   5  12      273.33      250.53      7.56 o 
  -4   5  12      266.57      288.01      8.07 o 
  -3   5  12      180.97      178.19      6.21 o 
  -2   5  12      355.83      355.08      8.79 o 
  -1   5  12       26.56       26.81      3.63 o 
   0   5  12        7.37        6.69      2.86 o 
   1   5  12       21.42       23.25      3.95 o 
   2   5  12      252.79      246.81      8.15 o 
   3   5  12      103.35       97.79      8.16 o 
  -9   6  12        6.60       13.00      3.18 o 
  -8   6  12      154.56      174.41      5.61 o 
  -7   6  12        0.69       -3.22      2.15 o 
  -6   6  12       66.17       56.30      6.01 o 
  -5   6  12        0.27       -4.60      3.60 o 
  -4   6  12      246.46      208.45     10.06 o 
  -3   6  12      318.37      300.49     12.12 o 
  -2   6  12      903.04      917.50     23.50 o 
  -1   6  12      101.62      103.75      7.66 o 
   0   6  12      305.23      297.58     12.52 o 
   1   6  12       14.62       17.96      5.75 o 
   2   6  12       14.41       17.51      5.80 o 
   3   6  12       28.21       37.98      7.66 o 
  -9   7  12       15.55       26.93      4.64 o 
  -8   7  12       38.12       53.74      4.58 o 
  -7   7  12        3.30        4.86      2.84 o 
  -6   7  12        0.28       -0.66      2.62 o 
  -5   7  12       86.01       78.57      7.01 o 
  -4   7  12      165.02      164.07      8.96 o 
  -3   7  12       39.72       39.43      5.55 o 
  -2   7  12        8.58       16.61      4.45 o 
  -1   7  12      155.08      158.86      9.06 o 
   0   7  12      270.63      271.62     12.06 o 
   1   7  12       15.36       14.11      5.80 o 
   2   7  12       10.06        8.71      5.40 o 
   3   7  12        2.97        2.20      5.45 o 
  -8   8  12      154.91      180.54      7.17 o 
  -7   8  12       27.69       37.39      4.58 o 
  -6   8  12       14.89       28.37      4.03 o 
  -5   8  12       90.67       88.28      7.36 o 
  -4   8  12       20.24       24.87      5.70 o 
  -3   8  12      144.22      143.19      8.51 o 
  -2   8  12       51.42       54.60      5.50 o 
  -1   8  12        0.68       -0.95      4.30 o 
   0   8  12       32.15       38.13      5.95 o 
   1   8  12        5.44       16.26      5.60 o 
   2   8  12       64.94       67.86      7.46 o 
  -7   9  12       51.32       57.14      4.31 o 
  -6   9  12        0.30        1.11      4.03 o 
  -5   9  12       59.14       54.45      6.16 o 
  -4   9  12       63.56       62.45      6.31 o 
  -3   9  12       10.79        5.45      4.30 o 
  -2   9  12      132.89      150.15      8.91 o 
  -1   9  12       53.78       53.40      6.26 o 
   0   9  12       69.62       77.42      7.51 o 
   1   9  12       59.84       61.75      6.61 o 
  -6  10  12        5.31        4.27      3.18 o 
  -5  10  12        8.63       17.29      4.15 o 
  -4  10  12       20.95       17.16      5.25 o 
  -3  10  12        8.71       17.91      5.15 o 
  -2  10  12        3.72       -3.10      3.95 o 
  -1  10  12      201.26      232.05     11.31 o 
   0  10  12       79.09       73.72      7.66 o 
  -9   0  13        2.53       -4.75      4.30 o 
  -5   0  13      960.27     1019.07     25.71 o 
  -3   0  13       14.94       18.36      4.80 o 
  -1   0  13        9.59       15.76      4.75 o 
   1   0  13      133.90      146.64      8.76 o 
   3   0  13       30.51       28.42      6.96 o 
 -10   1  13        9.64       13.61      4.58 o 
  -9   1  13       56.69       58.90      4.76 o 
  -8   1  13        0.30       -2.29      2.98 o 
  -6   1  13       54.18       56.12      4.60 o 
  -5   1  13      109.24      129.12      5.80 o 
  -4   1  13       76.55       78.10      4.62 o 
  -3   1  13       84.13       97.87      4.93 o 
  -2   1  13        0.00       -1.88      2.60 o 
  -1   1  13       12.75        9.32      3.09 o 
   0   1  13       48.21       48.41      3.99 o 
   1   1  13       11.76       12.59      3.59 o 
   2   1  13       15.75       15.59      3.71 o 
   3   1  13       34.65       49.46      5.61 o 
 -10   2  13       18.80       36.41      5.18 o 
  -9   2  13       74.86       89.92      5.68 o 
  -8   2  13       24.46       19.93      4.16 o 
  -6   2  13      133.07      147.16      6.47 o 
  -5   2  13       23.25       29.66      4.08 o 
  -4   2  13        7.97        4.05      6.08 o 
  -3   2  13       21.77       27.70      3.71 o 
  -2   2  13       17.93       20.95      3.80 o 
  -1   2  13       73.73       66.67      4.24 o 
   0   2  13       26.13       30.02      4.03 o 
   1   2  13        0.27       -1.27      2.88 o 
   2   2  13      264.68      257.85      8.68 o 
   3   2  13        7.09        6.05      6.25 o 
 -10   3  13       30.08       35.14      5.43 o 
  -9   3  13       57.64       49.92      4.76 o 
  -8   3  13        1.20       -3.09      2.91 o 
  -7   3  13      237.57      233.57     11.66 o 
  -6   3  13        6.67        8.82      5.40 o 
  -5   3  13      295.51      275.33      8.21 o 
  -4   3  13      306.22      317.23      8.79 o 
  -3   3  13        0.46       -3.51      2.34 o 
  -2   3  13       10.43        8.31      2.94 o 
  -1   3  13       54.41       51.52      4.02 o 
   0   3  13        0.64        0.52      3.03 o 
   1   3  13       13.89       24.46      3.89 o 
   2   3  13        4.20       -0.80      3.90 o 
   3   3  13        5.17       -1.99      3.45 o 
 -10   4  13        6.36        5.00      4.17 o 
  -9   4  13        0.82        4.16      4.03 o 
  -8   4  13        8.76       11.83      4.00 o 
  -7   4  13       13.29       12.91      5.70 o 
  -6   4  13       10.64       16.76      3.53 o 
  -5   4  13        3.52        3.00      2.90 o 
  -4   4  13      631.89      631.38     13.10 o 
  -3   4  13       84.17       79.85      4.63 o 
  -2   4  13        6.41        5.45      2.87 o 
  -1   4  13      326.95      325.97      8.78 o 
   0   4  13        7.88       10.57      3.56 o 
   1   4  13      196.09      212.74      7.64 o 
   2   4  13       41.33       41.72      5.50 o 
   3   4  13        0.32       -3.73      3.65 o 
  -9   5  13       56.79       71.35      5.32 o 
  -8   5  13      110.60      100.34      8.06 o 
  -7   5  13       98.49      105.13      5.69 o 
  -6   5  13        5.23        0.88      2.91 o 
  -5   5  13       11.34       10.51      3.23 o 
  -4   5  13      183.38      203.41      7.01 o 
  -3   5  13        0.68       -0.86      2.98 o 
  -2   5  13      102.83       99.99      5.10 o 
  -1   5  13        0.10       -3.76      2.51 o 
   0   5  13      153.24      160.35      6.49 o 
   1   5  13        3.82       -0.35      4.30 o 
   2   5  13      100.35      107.95      8.51 o 
  -9   6  13       92.84       89.18      8.96 o 
  -8   6  13      112.95      127.12      9.26 o 
  -7   6  13       17.72       23.47      6.10 o 
  -6   6  13       26.94       36.88      6.31 o 
  -5   6  13      377.39      332.20     13.62 o 
  -4   6  13        0.06       -6.00      4.00 o 
  -3   6  13      767.00      729.36     20.74 o 
  -2   6  13      388.90      370.46     13.82 o 
  -1   6  13       61.38       62.55      6.96 o 
   0   6  13        0.02       -4.55      4.15 o 
   1   6  13       13.81       12.36      5.95 o 
   2   6  13       19.25       15.06      6.51 o 
  -8   7  13        0.02       -5.93      3.95 o 
  -7   7  13        0.79        1.10      4.65 o 
  -6   7  13       46.26       43.84      6.01 o 
  -5   7  13       10.09       15.91      5.65 o 
  -4   7  13       17.71       27.62      6.20 o 
  -3   7  13      135.09      127.83      8.46 o 
  -2   7  13      128.52      131.38      8.61 o 
  -1   7  13      127.63      133.48      8.56 o 
   0   7  13       19.08        9.21      5.70 o 
   1   7  13       41.81       51.74      6.36 o 
  -7   8  13        4.88        0.30      4.20 o 
  -6   8  13        1.33       -2.15      4.60 o 
  -5   8  13      144.85      148.15      9.31 o 
  -4   8  13       74.32       68.61      6.76 o 
  -3   8  13        4.12        9.11      4.70 o 
  -2   8  13       18.16       31.43      5.80 o 
  -1   8  13        3.49       -0.30      4.75 o 
   0   8  13       24.00       30.82      6.20 o 
  -6   9  13       14.38       18.51      5.90 o 
  -5   9  13       24.04       42.08      7.06 o 
  -4   9  13        0.11       -2.85      4.15 o 
  -3   9  13        3.93        2.75      4.40 o 
  -2   9  13      152.58      155.45      9.46 o 
  -1   9  13        3.83       -1.00      5.00 o 
  -4  10  13       19.35       31.32      6.51 o 
  -3  10  13        0.03        5.40      4.65 o 
  -6   0  14      169.95      160.42      9.66 o 
  -4   0  14      217.58      207.08     10.56 o 
  -2   0  14        8.65       -2.10      3.75 o 
   0   0  14        5.30       -6.38      4.25 o 
   2   0  14        7.59       11.36      5.50 o 
  -9   1  14        0.85        3.39      5.73 o 
  -7   1  14        0.16       -1.55      2.95 o 
  -6   1  14      170.45      168.40      6.99 o 
  -5   1  14      277.15      278.79      9.84 o 
  -4   1  14      163.01      163.62      6.56 o 
  -3   1  14       13.09       15.82      3.68 o 
  -2   1  14       12.54        7.82      3.06 o 
  -1   1  14       28.01       32.46      6.03 o 
   0   1  14        9.29        9.40      3.85 o 
   1   1  14       67.16       64.20      7.38 o 
   2   1  14        5.31        6.12      3.86 o 
  -9   2  14       23.74       11.84      6.00 o 
  -7   2  14       24.54       25.56      4.63 o 
  -6   2  14      270.70      257.92     15.32 o 
  -5   2  14       44.78       46.06      4.25 o 
  -4   2  14        0.07       -3.25      3.75 o 
  -3   2  14       78.99       78.62      5.55 o 
  -2   2  14       17.53       20.42      3.31 o 
  -1   2  14      162.93      156.14      6.44 o 
   0   2  14        0.09       -1.92      2.90 o 
   1   2  14       20.60       22.08      4.12 o 
   2   2  14        0.12       -2.31      3.66 o 
  -9   3  14       10.22       16.34      4.55 o 
  -8   3  14       91.83       71.67      7.11 o 
  -7   3  14        1.80        7.86      3.75 o 
  -6   3  14       48.62       48.48      4.35 o 
  -5   3  14        1.15        3.33      2.87 o 
  -4   3  14       12.01       16.78      5.95 o 
  -3   3  14       62.06       59.48      4.18 o 
  -2   3  14        2.54       -1.88      3.28 o 
  -1   3  14      126.70      131.89      5.91 o 
   0   3  14      109.47      101.46      5.55 o 
   1   3  14       41.67       40.38      5.14 o 
   2   3  14       24.64       22.68      4.84 o 
  -9   4  14       87.86       79.82      8.58 o 
  -8   4  14        8.24        7.96      6.05 o 
  -7   4  14        1.86        0.92      3.35 o 
  -6   4  14      263.81      278.84      8.84 o 
  -5   4  14       77.58       85.99      4.99 o 
  -4   4  14      159.72      153.97      6.50 o 
  -3   4  14        0.33        0.34      2.56 o 
  -2   4  14       50.73       60.61      4.42 o 
  -1   4  14      128.94      125.41      6.01 o 
   0   4  14      158.59      161.79      6.86 o 
   1   4  14        7.84       11.21      3.68 o 
  -8   5  14        0.73       -0.55      6.33 o 
  -7   5  14       61.95       58.09      4.96 o 
  -6   5  14        8.57        5.28      3.78 o 
  -5   5  14       34.63       44.56      4.54 o 
  -4   5  14       11.55       13.52      3.46 o 
  -3   5  14      107.29      103.03      5.29 o 
  -2   5  14      249.68      259.85     12.01 o 
  -1   5  14      401.99      423.13     15.72 o 
   0   5  14       54.39       55.45      6.71 o 
   1   5  14       15.80       17.16      5.75 o 
  -8   6  14        7.10        7.61      5.30 o 
  -7   6  14       26.68       22.17      5.80 o 
  -6   6  14       34.15       33.83      6.91 o 
  -5   6  14      216.61      191.41     10.86 o 
  -4   6  14       11.69       11.41      5.15 o 
  -3   6  14       77.48       78.47      7.36 o 
  -2   6  14        0.25        3.85      4.95 o 
  -1   6  14       39.15       52.09      6.51 o 
   0   6  14       51.02       40.23      6.26 o 
  -7   7  14        0.30       -1.30      4.35 o 
  -6   7  14      113.46      114.11      8.86 o 
  -5   7  14       81.32       93.93      8.21 o 
  -4   7  14       37.40       47.04      7.36 o 
  -3   7  14      103.93       96.49      7.71 o 
  -2   7  14       16.75       19.17      5.90 o 
  -1   7  14      105.76       96.29      8.31 o 
  -6   8  14        7.54       15.46      6.10 o 
  -5   8  14        0.10        2.45      4.90 o 
  -4   8  14       36.05       46.39      6.36 o 
  -3   8  14       77.94       81.97      7.46 o 
  -2   8  14       11.14       21.67      6.00 o 
  -7   0  15        2.21        7.81      5.55 o 
  -5   0  15       27.39       37.28      5.75 o 
  -3   0  15      290.17      302.42     12.62 o 
  -1   0  15      212.95      212.58     11.06 o 
  -8   1  15        0.25       -5.10      3.40 o 
  -7   1  15        0.00       -3.68      3.10 o 
  -6   1  15       98.18       99.21      6.26 o 
  -5   1  15       49.28       54.17      5.93 o 
  -4   1  15        0.02       -0.44      3.18 o 
  -3   1  15      178.76      175.81      6.78 o 
  -2   1  15        2.17        1.33      3.27 o 
  -1   1  15       21.05       23.19      5.25 o 
   0   1  15        4.89        4.56      3.77 o 
  -8   2  15       23.65       29.15     11.96 o 
  -7   2  15       37.91       41.83      4.40 o 
  -6   2  15      239.09      233.59      8.35 o 
  -5   2  15      240.80      243.85     10.56 o 
  -4   2  15        5.50       14.93      3.88 o 
  -3   2  15       45.76       43.76      4.60 o 
  -2   2  15       42.58       49.23      4.35 o 
  -1   2  15       42.81       53.22      4.95 o 
   0   2  15        8.32        7.84      3.64 o 
  -8   3  15       10.81       31.34      5.25 o 
  -7   3  15        3.74        4.30      3.53 o 
  -6   3  15        5.63        8.51      3.43 o 
  -5   3  15      104.11      113.53      5.91 o 
  -4   3  15        3.05       -0.13      4.95 o 
  -3   3  15       48.41       59.88      4.51 o 
  -2   3  15       38.66       38.57      3.96 o 
  -1   3  15       99.78       92.93      5.57 o 
   0   3  15      252.11      244.70      8.61 o 
  -8   4  15       97.57      112.97      6.65 o 
  -7   4  15        0.18       -4.48      2.99 o 
  -6   4  15       73.94       68.06      4.99 o 
  -5   4  15        1.88        5.34     10.93 o 
  -4   4  15        6.31        4.63      4.78 o 
  -3   4  15      348.29      352.72      9.85 o 
  -2   4  15        0.18       -4.23      3.08 o 
  -1   4  15        0.90       -0.28      3.50 o 
   0   4  15       15.37       11.30      4.05 o 
  -7   5  15       44.21       49.24      8.31 o 
  -6   5  15       34.25       62.40      7.31 o 
  -5   5  15        9.64        4.65      5.50 o 
  -4   5  15       45.66       42.04      6.61 o 
  -3   5  15       16.37       22.97      6.61 o 
  -2   5  15      349.76      348.70     14.42 o 
  -1   5  15       52.67       59.45      7.51 o 
  -6   6  15      114.02      122.46      9.56 o 
  -5   6  15      140.82      142.39      9.96 o 
  -4   6  15        4.56        2.10      4.55 o 
  -3   6  15       78.99       73.67      7.21 o 
  -2   6  15      130.59      144.79      9.86 o 
  -6   0  16       18.37       27.92      6.76 o 
  -4   0  16       56.60       69.41      7.41 o 
  -2   0  16      135.04      123.07      8.76 o 
  -7   1  16        0.74       -3.22      3.25 o 
  -6   1  16       11.73       11.41      4.14 o 
  -5   1  16       52.52       56.54      4.88 o 
  -4   1  16      195.93      200.47      7.89 o 
  -3   1  16       59.43       63.02      4.69 o 
  -2   1  16        1.47        1.45      3.98 o 
  -6   2  16        4.87       -0.51      3.50 o 
  -5   2  16       28.66       30.00      4.60 o 
  -4   2  16       32.54       40.33      5.65 o 
  -3   2  16       94.85       93.95      7.73 o 
  -2   2  16        2.18       -3.33      3.44 o 
  -6   3  16       30.15       41.35      5.35 o 
  -5   3  16        1.69        8.34      3.80 o 
  -4   3  16       67.66       74.49      5.11 o 
  -3   3  16       40.53       48.05      4.30 o 
  -5   4  16       43.08       57.43      7.36 o 
  -4   4  16        6.42       -2.01      4.10 o 
                                                 
